# Supplementary material for: Identifying and validating housekeeping hybrid Prunus spp. genes for root gene-expression studies
Source: PLoS One. 2020 Mar 18;15(3):e0228403. doi: 10.1371/journal.pone.0228403 (PMC7080228; doi:10.1371/journal.pone.0228403)
Supplement: S1 Table — (XLSX) [file pone.0228403.s001.xlsx]

## Sheet: S1 Table
S1 Table. RNAseq-filtered candidate genes under hypoxia, from an experiment in Arismendi et al., 2015 [16]. Filter was adjusted to +0.3>n>-0.3 fold change, and Coefficient of variation to 0.3
#GENE_ID	Fold change regarding Control T0			Fold change regarding Control T0												N° of reads
	F12_6H	F12_24H	F12_72H	M2624_6H	M2624_24H	M2624_72H	F12-T0_FPKM	F12-6H_FPKM	F12-24H_FPKM	F12-72H_FPKM	M2624-T0_FPKM	M2624-6H_FPKM	M2624-24H_FPKM	M2624-72H_FPKM	CV	F12-T0_FPKM	F12-6H_FPKM	F12-24H_FPKM	F12-72H_FPKM	M2624-T0_FPKM	M2624-6H_FPKM	M2624-24H_FPKM	M2624-72H_FPKM	PFAM	PANTHER	KOG-NUMBERS	EC_NUMBER	KEGG_NUMBER	ARABIDOPSIS_ORTHOLOG	GENE_NAME	DESCRIPTION
ppa000004	-0.00137105	0.0180167	0.0661067	-0.0108146	-0.0746071	-0.110313	1.6787	1.6764	1.70922	1.79342	1.8959	1.87551	1.7596	1.69788	0.0554854	1051	1039	940	940	840	820	968	1030	PF00169	PTHR16166	KOG1809	0	0	AT4G17140.2	0	unknown protein
ppa000009	0.0184278	-0.106809	-0.265849	-0.0613128	0.00959989	0.11729	14.9581	15.2363	13.4428	11.4662	13.7361	12.9192	13.8686	15.4455	0.101569	4198	4233	3314	2694	2728	2532	3420	4200	PF06012,PF02985,PF06025,PF00627,PF02809,PF00632	PTHR11254	KOG0939	0	0	AT1G70320.1	UPL2	UPL2 (UBIQUITIN-PROTEIN LIGASE 2); ubiquitin-protein ligase
ppa000014	-0.218534	-0.200289	0.16487	-0.180055	-0.165558	0.0232392	2.8247	2.2702	2.312	3.331	3.0666	2.5613	2.5987	3.1387	0.155373	548	436	394	541	421	347	443	590	PF04508,PF07197	0	KOG0978	0	0	AT4G31570.1	0	unknown protein
ppa000017	-0.158655	-0.26633	-0.295372	-0.225012	-0.139752	0.0233161	4.6691	3.9841	3.5774	3.475	6.3883	5.1011	5.5551	6.539	0.244036	1101	930	741	686	1066	840	1151	1494	PF00226	0	0	0	0	AT2G26890.1	GRV2	GRV2 (GRAVITROPISM DEFECTIVE 2); binding / heat shock protein binding
ppa000029	-0.207523	-0.212383	-0.262487	-0.22358	0.0657696	0.148979	3.2491	2.6402	2.6274	2.499	3.8967	3.116	4.1616	4.5227	0.176026	542	436	385	349	460	363	610	731	PF08314	0	KOG1797	0	0	AT5G24350.1	0	unknown protein
ppa000030	-0.00506184	-0.0322017	-0.0778992	-0.13931	-0.0673805	0.259519	4.1592	4.1382	4.0274	3.8475	3.9395	3.4272	3.6828	5.1068	0.0688494	1392	1371	1184	1078	933	801	1083	1656	PF04054	PTHR13162	0	0	0	AT1G02080.1	0	transcriptional regulator-related
ppa000031	-0.135146	-0.294881	-0.256428	-0.0280823	-0.0401305	0.164668	3.2853	2.87	2.4463	2.5422	3.0659	2.981	2.9453	3.6147	0.11147	636	550	416	412	420	403	501	678	PF00628,PF00385,PF00176,PF00271,PF06465	PTHR10799	KOG0383	0	0	AT5G44800.1	CHR4	CHR4 (CHROMATIN REMODELING 4); ATP binding / DNA binding / chromatin binding / helicase/ nucleic acid binding / protein binding / zinc ion binding
ppa000036	0.108449	-0.14138	0.020872	0.0807967	0.121079	0.187657	4.9499	5.5169	4.2973	5.0543	4.7011	5.0967	5.3062	5.6715	0.0830663	1171	1292	893	1001	787	842	1103	1300	PF09497	0	KOG4522	0	0	AT4G00450.1	CRP	CRP (CRYPTIC PRECOCIOUS)
ppa000069	0.00121568	0.00195347	0.00754274	0.0247233	0.000593443	0.0178978	5.7278	5.73477	5.739	5.77117	6.22564	6.38148	6.22934	6.33807	0.049565	901	893	793	760	693	701	861	966	PF00643,PF02207,PF00097	PTHR21497	KOG1139	0	0	AT5G02310.1	PRT6	PRT6 (PROTEOLYSIS 6); ubiquitin-protein ligase
ppa000074	0.0645805	-0.0183512	-0.0806433	0.233349	0.288595	0.169204	9.8274	10.483	9.6487	9.066	9.6864	12.2322	12.927	11.4722	0.109556	3395	3585	2928	2622	2368	2951	3924	3840	PF02364	PTHR12741	KOG0916	2.4.1.-	K11000	AT1G05570.1	CALS1	CALS1 (CALLOSE SYNTHASE 1); 1,3-beta-glucan synthase/ transferase, transferring glycosyl groups
ppa000076	0.00371007	-0.0578025	-0.00204813	0.141189	-0.0351249	0.207813	2.9325	2.9434	2.7678	2.9265	2.2309	2.5692	2.1539	2.7462	0.103865	626	622	519	523	337	383	404	568	0	0	0	0	0	AT4G13750.1	0	ATP binding
ppa000083	0.0953396	-0.269101	-0.151235	0.0914149	-0.0869835	0.164401	2.7851	3.0637	2.128	2.3942	2.6096	2.8594	2.3922	3.0759	0.12814	371	404	249	267	246	266	280	397	Unknown	Unknown	Unknown	Unknown	Unknown	Unknown	Unknown	Unknown
ppa000084	0.0652449	0.0441315	0.14904	-0.014588	-0.141533	0.0704344	1.9282	2.0582	2.0152	2.2381	1.7746	1.7489	1.5404	1.9041	0.0940447	671	709	616	652	437	425	471	642	PF11732,PF11262	PTHR21597	KOG1874	0	0	AT1G24706.1	0	unknown protein
ppa000129	0.263029	-0.000823497	0.0608102	-0.052588	-0.131054	0.158928	2.1867	2.8446	2.1849	2.3238	1.1634	1.1038	1.0205	1.3638	0.3509	417	537	366	371	157	147	171	252	Unknown	Unknown	Unknown	Unknown	Unknown	Unknown	Unknown	Unknown
ppa000139	-0.129655	-0.0880789	0.146823	-0.15865	-0.193384	0.0247202	1.3462	1.1825	1.2327	1.5591	1.4144	1.2069	1.1657	1.4498	0.110005	230	200	185	223	171	144	175	240	Unknown	Unknown	Unknown	Unknown	Unknown	Unknown	Unknown	Unknown
ppa000142	-0.0104962	-0.0591115	-0.213242	0.120985	-0.0589049	0.159908	1.7335	1.7154	1.634	1.4006	1.5069	1.7007	1.4207	1.7682	0.0828243	343	336	284	232	211	235	247	339	Unknown	Unknown	Unknown	Unknown	Unknown	Unknown	Unknown	Unknown
ppa000148	-0.185268	-0.0972064	0.0638432	-0.186967	-0.0134448	0.0288495	11.4281	9.4954	10.3695	12.1815	9.7268	8.0681	9.5969	10.0115	0.143443	1217	1001	970	1086	733	600	898	1033	0	0	0	0	0	AT3G22380.1	TIC	TIC (TIME FOR COFFEE)
ppa000155	0.198625	-0.0253978	-0.217152	-0.217784	-0.0980403	-0.296695	3.848	4.6935	3.7515	3.0969	4.9075	3.9471	4.4492	3.6476	0.164076	564	681	483	380	509	404	573	518	PF01504	PTHR23086	KOG0230	0	0	AT1G34260.1	0	phosphatidylinositol-4-phosphate 5-kinase family protein
ppa000164	0.0155257	-0.00840893	-0.034431	-0.00511832	0.0270107	0.0599767	8.63175	8.76681	8.55947	8.33961	8.45821	8.41503	8.68979	8.98103	0.0183089	1109	1115	966	897	769	755	981	1118	0	PTHR10145	KOG1856	0	0	AT1G65440.2	GTB1	GTB1; RNA binding / hydrolase, acting on ester bonds / transcription elongation regulator
ppa000174	0.0837681	-0.197223	-0.147285	0.0713538	-0.0901866	-0.0106643	5.4019	5.8739	4.435	4.6621	4.789	5.1432	4.376	4.7382	0.105069	746	803	538	539	468	496	531	634	PF00069,PF02985,PF00400	PTHR23257	KOG1240	2.7.11.1	K08333	AT4G29380.1	0	protein kinase family protein / WD-40 repeat family protein
ppa000175	0.0912529	-0.129776	-0.14661	-0.0364524	-0.128697	0.248947	3.4172	3.7437	3.0013	2.9512	5.766	5.5596	5.0697	7.3959	0.310969	639	693	493	462	763	726	833	1340	PF00176,PF00271	PTHR10799	KOG0388	0	0	AT3G57300.1	INO80	INO80 (INO80 ORTHOLOG); ATP binding / DNA binding / helicase/ nucleic acid binding
ppa000203	-0.00284883	-0.119028	0.0262835	-0.19117	-0.247191	-0.0921185	3.3043	3.2949	2.9335	3.3923	3.2533	2.6872	2.5408	2.967	0.087104	854	843	666	734	595	485	577	743	PF02985,PF00176,PF00271,PF12054	PTHR10799	KOG0392	0	0	AT3G54280.1	RGD3	RGD3 (ROOT GROWTH DEFECTIVE 3); ATP binding / DNA binding / binding / helicase/ nucleic acid binding
ppa000218	0.0101297	0.153379	-0.0105541	-0.0473815	0.200904	0.282957	8.5059	8.5925	9.9159	8.4166	8.4168	8.0273	10.2896	11.1695	0.0753688	874	874	895	724	612	576	929	1112	0	0	0	0	0	AT5G56240.1	0	unknown protein
ppa000242	0.0364198	0.0984298	-0.0830015	-0.0716934	0.0261711	0.0165404	3.9686	4.1158	4.3791	3.6525	6.0679	5.6481	6.2288	6.1691	0.21175	488	501	473	376	528	485	673	735	Unknown	Unknown	Unknown	Unknown	Unknown	Unknown	Unknown	Unknown
ppa000244	0.0366086	0.0867914	0.152238	-0.12227	-0.0918991	0.103702	4.9642	5.1493	5.4143	5.7805	5.944	5.2599	5.4221	6.5935	0.0696022	596	612	571	581	505	441	572	767	PF00628,PF02201,PF03126,PF02213,PF00642	PTHR13115	KOG1081	0	0	AT2G16485.1	0	DNA binding / nucleic acid binding / protein binding / zinc ion binding
ppa000259	0.186485	0.277126	0.292332	-0.074517	0.19308	0.263943	3.8189	4.6018	5.0384	5.1156	4.7028	4.3651	5.7044	6.1233	0.103352	560	668	649	628	488	447	735	870	0	PTHR13052	KOG1927	0	0	AT3G45830.1	0	unknown protein
ppa000261	0.0617955	-0.0656482	-0.278512	-0.131726	-0.120046	-0.155691	2.9273	3.1139	2.7413	2.2157	3.1073	2.7238	2.7558	2.6593	0.119281	434	457	357	275	326	282	359	382	Unknown	Unknown	Unknown	Unknown	Unknown	Unknown	Unknown	Unknown
ppa000270	-0.0956898	-0.232668	-0.276391	0.02571	-0.0624787	0.0473329	5.4277	4.9324	4.301	4.117	9.1271	9.3648	8.5743	9.5695	0.385909	737	663	513	468	877	888	1023	1259	PF05182	0	0	0	0	AT5G58040.1	ATFIP1[V]	ATFIP1[V] (Arabidopsis homolog of yeast Fip1 [V]); RNA binding / protein binding
ppa000277	-0.0111723	-0.122209	-0.0908805	-0.011188	0.00489519	0.169812	19.9728	19.7509	17.6752	18.2377	15.1003	14.9323	15.1744	17.8951	0.124487	2942	2880	2287	2249	1574	1536	1964	2554	0	0	0	0	0	AT1G15780.1	0	unknown protein
ppa000282	0.0110043	0.102062	-0.0356046	-0.174934	-0.191251	0.0310612	5.7207	5.784	6.3354	5.5206	5.8291	4.8936	4.8144	6.013	0.0828723	1140	1141	1109	921	822	681	843	1161	PF02985,PF00400	PTHR12848	KOG1517	0	K07204	AT3G08850.1	RAPTOR1	RAPTOR1; nucleotide binding / protein binding
ppa000291	-0.271747	-0.191616	-0.244869	-0.296396	-0.152269	-0.0860287	3.3141	2.5255	2.7362	2.5943	4.1149	3.0594	3.5337	3.7757	0.195412	1030	777	747	675	905	664	965	1137	PF06472,PF00005	PTHR11384	KOG0060	0	0	AT4G39850.1	PXA1	PXA1 (PEROXISOMAL ABC TRANSPORTER 1); ATPase, coupled to transmembrane movement of substances
ppa000295	0.0153075	-0.268901	-0.175471	-0.0643434	0.0360971	0.142682	3.0664	3.1137	2.3434	2.5729	3.3137	3.1072	3.4355	3.8219	0.128336	578	581	388	406	442	409	569	698	PF02985,PF11935,PF12295	PTHR15245	KOG1895	0	K06100	AT5G01400.1	ESP4	ESP4 (ENHANCED SILENCING PHENOTYPE 4); binding
ppa000310	0.10828	-0.0297027	0.0467836	0.0600322	-0.171661	0.124007	3.3281	3.7087	3.2307	3.4875	3.6948	3.9234	3.112	4.1826	0.0731811	611	674	521	536	480	503	502	744	0	0	0	0	0	AT2G19390.1	0	unknown protein
ppa000334	-0.00754105	-0.0152631	-0.00459825	-0.0406199	-0.0850479	-0.110756	7.00042	6.94783	6.89438	6.9683	6.8517	6.57896	6.29307	6.13335	0.0223765	1542	1515	1334	1285	1068	1012	1218	1309	PF09416	PTHR10887	KOG1802	0	0	AT5G47010.1	LBA1	LBA1 (LOW-LEVEL BETA-AMYLASE 1); ATP binding / DNA binding / RNA helicase/ hydrolase
ppa000339	-0.0149069	0.0166663	-0.0099463	-0.0462053	-0.0363891	-0.0390379	15.2506	15.025	15.5069	15.0997	15.881	15.1639	15.3135	15.273	0.0209356	1011	986	903	838	745	702	892	981	PF08920,PF02985	PTHR12097	KOG0213	0	0	AT5G64270.1	0	splicing factor, putative
ppa000382	0.0975872	-0.0178097	0.299093	-0.141333	-0.225543	-0.122271	7.4892	8.2569	7.357	10.1002	11.0243	9.5713	8.7983	9.7555	0.166634	744	812	642	840	775	664	768	939	PF00122,PF00702	PTHR11939	KOG0206	0	0	AT5G04930.1	ALA1	ALA1 (aminophospholipid ATPase1); ATPase, coupled to transmembrane movement of ions, phosphorylative mechanism
ppa000385	0.0430132	0.192518	0.214409	-0.034295	0.0957801	0.175481	12.6275	13.1825	15.3083	15.6471	10.5803	10.2236	11.6438	12.6098	0.176521	1017	1051	1083	1055	603	575	824	984	PF07227,PF00628	PTHR21736	0	0	0	AT3G63500.2	0	unknown protein
ppa000397	-0.160164	0.275104	0.289403	-0.0356178	0.158945	0.211936	8.8124	7.5082	11.603	11.7701	7.2733	7.0188	8.5263	8.9903	0.241542	1041	878	1204	1164	608	579	885	1029	PF00564,PF07714,PF00069	PTHR23257	KOG0192	0	0	AT3G24715.1	0	ATP binding / protein kinase/ protein serine/threonine kinase/ protein tyrosine kinase
ppa000399	0.13476	-0.0461681	-0.0954623	0.137913	0.173265	0.237795	13.0811	14.9682	12.4909	11.8901	16.7384	19.2136	19.905	21.2318	0.19199	1439	1630	1207	1095	1303	1476	1924	2263	0	0	KOG0978	0	0	AT1G67230.1	LINC1	LINC1 (LITTLE NUCLEI1)
ppa000413	-0.0264789	-0.00533639	0.0138594	-0.0210392	-0.005638	-0.00616241	8.62118	8.3959	8.5753	8.7415	8.99409	8.80683	8.94352	8.93883	0.023762	1085	1046	948	921	801	774	989	1090	PF00628	PTHR14140	0	0	0	AT5G16680.1	0	PHD finger family protein
ppa000417	-0.0822582	-0.0985737	-0.116906	-0.165237	0.0694912	0.0501104	15.9474	14.6881	14.4504	14.1879	18.4443	15.6351	19.7716	19.3921	0.101007	1779	1622	1416	1325	1456	1218	1938	2096	PF00575,PF00271,PF04408,PF07717	PTHR18934	KOG0922	0	0	AT3G26560.1	0	ATP-dependent RNA helicase, putative
ppa000421	0.025562	0.10463	0.0375112	-0.108078	-0.141317	0.146966	12.058	12.3702	13.388	12.5189	13.7814	12.3696	11.9652	15.9632	0.053112	1093	1110	1066	950	884	783	953	1402	PF05063	PTHR13107	KOG2097	0	0	AT4G09980.1	EMB1691	EMB1691 (EMBRYO DEFECTIVE 1691); S-adenosylmethionine-dependent methyltransferase/ methyltransferase/ nucleic acid binding
ppa000424	-0.0186076	-0.0334017	-0.0953174	-0.0298173	-0.0111367	0.0263834	4.90165	4.81129	4.74063	4.45601	4.65253	4.51585	4.601	4.77691	0.0367537	1130	1098	960	860	759	727	932	1067	PF00122,PF00702	PTHR11939	KOG0209	0	K01552	AT5G23630.1	0	ATPase E1-E2 type family protein / haloacid dehalogenase-like hydrolase familiy protein
ppa000450	-0.0465733	0.199942	0.222013	-0.00306079	0.211536	0.261701	7.1508	6.8254	8.7335	8.9284	5.5299	5.513	6.8326	7.1841	0.209192	1016	960	1090	1062	556	547	853	989	PF00271,PF04408,PF07717	PTHR18934	KOG0924	0	0	AT5G13010.1	EMB3011	EMB3011 (embryo defective 3011); ATP binding / RNA helicase/ helicase/ nucleic acid binding
ppa000452	0.166924	-0.106754	0.0711053	0.121043	-0.118562	-0.113114	16.274	19.2304	14.6262	17.4733	19.4967	22.0054	17.3169	17.4115	0.143892	1938	2267	1530	1742	1643	1830	1812	2009	PF05794	PTHR12832	KOG1981	0	0	AT1G22930.1	0	T-complex protein 11
ppa000456	-0.16328	-0.282152	-0.243793	0.123249	-0.240013	0.274847	1.1902	1.0109	0.8976	0.9327	1.8427	2.0844	1.4495	2.4256	0.384138	157	132	104	103	172	192	168	310	Unknown	Unknown	Unknown	Unknown	Unknown	Unknown	Unknown	Unknown
ppa000462	0.149126	-0.0241317	-0.0642265	0.0913052	-0.29055	0.0604989	2.4997	2.9017	2.4401	2.3442	2.3859	2.614	1.7843	2.5347	0.0808769	456	524	391	358	308	333	286	448	Unknown	Unknown	Unknown	Unknown	Unknown	Unknown	Unknown	Unknown
ppa000507	-0.0393868	0.00851199	-0.0433606	-0.161457	-0.0464814	0.159445	12.3533	11.8762	12.4589	11.8291	12.2001	10.3811	11.646	14.309	0.0643294	973	926	862	780	680	571	806	1092	0	0	0	0	0	AT5G13390.1	NEF1	NEF1 (NO EXINE FORMATION 1)
ppa000509	-0.0207465	0.0153814	0.190223	0.0732722	0.0884932	0.135602	11.1675	10.9382	11.3406	13.5073	14.706	15.824	16.0667	16.8417	0.160428	954	925	851	966	889	944	1206	1394	PF00628	0	0	0	0	AT1G32810.2	0	protein binding / zinc ion binding
ppa000530	-0.0747646	-0.175533	0.208881	-0.0230162	-0.0113834	0.115557	9.1757	8.5147	7.6985	11.3072	11.2467	10.9908	11.1194	12.6244	0.159277	1327	1219	978	1369	1151	1110	1413	1769	PF00004,PF07728,PF00498	PTHR23074	KOG0737	0	0	AT4G02480.1	0	AAA-type ATPase family protein
ppa000541	-0.0166526	-0.147799	-0.11731	-0.101057	-0.178858	-0.0178701	3.8269	3.7637	3.3011	3.4033	6.8374	6.1802	5.7176	6.7163	0.338983	227	221	172	169	287	256	298	386	Unknown	Unknown	Unknown	Unknown	Unknown	Unknown	Unknown	Unknown
ppa000581	-0.192723	-0.0610748	0.159644	0.154875	0.222233	0.208126	1.9579	1.6147	1.8419	2.2968	2.2864	2.6694	2.8554	2.8154	0.179653	501	409	414	492	414	477	642	698	Unknown	Unknown	Unknown	Unknown	Unknown	Unknown	Unknown	Unknown
ppa000582	0.0286344	0.137305	0.0613131	0.0132425	0.0568769	0.27077	8.627	8.8776	9.8967	9.1725	5.8812	5.9596	6.2254	7.7101	0.212924	910	927	917	810	439	439	577	788	PF05904	0	0	0	0	AT1G13940.1	0	unknown protein
ppa000603	-0.194915	-0.00903953	-0.208549	-0.0872344	-0.139121	-0.0422243	15.3465	12.6287	15.2084	12.4577	7.909	7.2483	6.8818	7.582	0.296427	1807	1472	1573	1228	659	596	712	865	PF00023,PF00415	PTHR22870	KOG1427	0	0	AT3G03790.2	0	ankyrin repeat family protein / regulator of chromosome condensation (RCC1) family protein
ppa000650	-0.164283	-0.195273	-0.143167	-0.244299	-0.120319	0.106423	5.241	4.447	4.3113	4.5419	6.264	4.9063	5.5539	6.9674	0.146757	1031	866	745	748	872	674	960	1328	PF04825,PF04824	PTHR12585	0	0	0	AT5G16270.1	SYN4	SYN4 (SISTER CHROMATID COHESION 1 PROTEIN 4)
ppa000701	-0.161217	-0.248651	-0.0663088	-0.00376389	-0.255187	-0.136824	2.0995	1.7869	1.6373	1.9648	2.7683	2.7579	2.1448	2.4143	0.224075	254	214	174	199	237	233	228	283	Unknown	Unknown	Unknown	Unknown	Unknown	Unknown	Unknown	Unknown
ppa000718	-0.00368954	-0.266266	-0.106279	0.173069	0.138858	0.256745	2.2266	2.2184	1.7061	2.0021	2.5933	3.0833	2.9796	3.3524	0.208331	364	359	245	274	300	352	428	531	Unknown	Unknown	Unknown	Unknown	Unknown	Unknown	Unknown	Unknown
ppa000732	-0.165272	-0.18338	-0.149197	-0.214382	-0.0629252	-0.0366466	6.3701	5.3997	5.3028	5.4872	6.6392	5.3581	6.2343	6.4003	0.101834	1585	1330	1159	1143	1169	931	1363	1543	PF01602,PF02985,PF02883,PF02296	PTHR22780	KOG1077	0	0	AT5G22780.1	0	adaptin family protein
ppa000752	0.0588647	-0.245079	-0.161309	-0.146228	-0.00818397	0.168843	1.4184	1.5044	1.1101	1.2071	1.1901	1.0282	1.1804	1.409	0.147016	160	168	110	114	95	81	117	154	Unknown	Unknown	Unknown	Unknown	Unknown	Unknown	Unknown	Unknown
ppa000801	-0.0707017	-0.279012	-0.180714	-0.187425	-0.255666	0.163187	1.3053	1.2162	0.9875	1.0895	1.6383	1.3583	1.2687	1.9287	0.180097	322	297	214	225	286	234	275	461	Unknown	Unknown	Unknown	Unknown	Unknown	Unknown	Unknown	Unknown
ppa000848	0.048113	-0.00944819	0.0360203	-0.0414808	-0.297514	-0.0368403	4.0516	4.2513	4.0135	4.2002	3.1822	3.0529	2.3633	3.0671	0.140151	439	456	382	381	244	231	225	322	Unknown	Unknown	Unknown	Unknown	Unknown	Unknown	Unknown	Unknown
ppa000864	-0.0392895	-0.186929	-0.0677104	0.0557291	0.130868	0.227522	6.3954	6.149	5.305	5.9767	6.025	6.3703	6.8674	7.5643	0.065914	726	691	529	568	484	505	685	832	Unknown	Unknown	Unknown	Unknown	Unknown	Unknown	Unknown	Unknown
ppa000960	0.0289099	0.0836913	0.176726	-0.0236942	-0.0834645	0.100027	11.1074	11.4332	12.077	13.2545	11.2318	10.9688	10.3324	12.4134	0.0739767	1002	1021	957	1001	717	691	819	1085	PF00076,PF01480	PTHR18806	KOG2253	0	0	AT1G60200.1	0	splicing factor PWI domain-containing protein / RNA recognition motif (RRM)-containing protein
ppa000983	-0.258855	-0.0994686	0.0407996	-0.229639	0.061715	0.0885234	4.8267	3.7259	4.3697	5.0277	4.6262	3.677	4.9207	5.0544	0.129353	547	418	435	477	371	291	490	555	PF02181	PTHR23213	0	0	0	AT5G54650.1	Fh5	Fh5 (FORMIN HOMOLOGY5); actin binding
ppa001034	0.127071	-0.243429	-0.217664	-0.00673876	-0.263769	0.118373	2.8982	3.2909	2.272	2.3313	3.1417	3.1206	2.4133	3.5365	0.15398	395	444	272	266	303	297	289	467	Unknown	Unknown	Unknown	Unknown	Unknown	Unknown	Unknown	Unknown
ppa001044	0.147509	0.019243	0.143904	0.135037	0.0776543	0.222154	3.9322	4.5572	4.0086	4.5408	2.5474	2.9157	2.7531	3.1811	0.223705	421	483	377	407	193	218	259	330	Unknown	Unknown	Unknown	Unknown	Unknown	Unknown	Unknown	Unknown
ppa001062	-0.134106	-0.225942	-0.00317772	-0.17601	-0.215015	-0.254566	35.6797	31.2018	28.464	35.5665	39.2762	32.9374	31.6774	30.449	0.112551	3529	3055	2473	2945	2749	2275	2753	2918	PF02861,PF00004,PF07728,PF02151,PF07724,PF10431	PTHR11638	KOG1051	0	0	AT5G50920.1	CLPC1	CLPC1; ATP binding / ATP-dependent peptidase/ ATPase
ppa001063	0.0377248	0.0916382	0.0458669	-0.0955095	-0.0175689	0.123222	3.0979	3.217	3.3952	3.2433	3.6634	3.3297	3.5996	4.1438	0.0585412	429	441	413	376	359	322	438	556	Unknown	Unknown	Unknown	Unknown	Unknown	Unknown	Unknown	Unknown
ppa001083	0.129987	-0.172287	0.11647	-0.0406931	-0.193749	-0.14827	20.8179	23.7077	17.5232	23.3894	11.4128	10.9577	9.4026	9.8401	0.317541	2356	2656	1742	2216	914	866	935	1079	PF04869,PF04871	PTHR10013	KOG0946	0	0	AT3G27530.1	GC6	GC6 (golgin candidate 6); binding / protein transporter
ppa001100	0.0184429	0.0606554	0.0630797	0.139278	0.235947	0.217265	2.6754	2.7252	2.8427	2.8496	3.1664	3.6396	4.009	3.9348	0.122096	240	242	224	214	201	228	316	342	Unknown	Unknown	Unknown	Unknown	Unknown	Unknown	Unknown	Unknown
ppa001141	-0.0751521	-0.201288	0.188111	-0.228118	-0.0834779	0.160973	2.9338	2.7214	2.3989	3.541	3.2951	2.623	3.0312	3.8706	0.147415	575	528	413	581	457	359	522	735	PF02383	PTHR11200	KOG1888	0	0	AT1G22620.1	ATSAC1	ATSAC1 (suppressor of actin 1); phosphatidylinositol-4,5-bisphosphate 5-phosphatase
ppa001156	-0.0510919	-0.0255509	0.182401	-0.158718	-0.0958067	-0.0312038	8.36	7.9436	8.1491	10.0328	9.931	8.4735	9.0237	9.6259	0.10465	640	602	548	643	538	453	607	714	0	0	KOG3263	0	0	AT3G51650.1	0	unknown protein
ppa001185	-0.0940312	0.13342	0.243112	-0.169545	0.126892	0.221318	16.237	14.7798	18.5545	20.7056	21.0104	17.7338	23.853	26.2151	0.134955	1850	1667	1857	1975	1694	1411	2388	2894	PF03097	PTHR23030	KOG2220	0	0	AT1G15130.1	0	hydroxyproline-rich glycoprotein family protein
ppa001218	-0.0262947	-0.261152	0.0377322	-0.287403	-0.187437	-0.297782	5.8955	5.7425	4.5405	6.1222	7.0355	5.2781	5.833	5.2236	0.144936	643	620	435	559	543	402	559	552	PF00628	PTHR14140	0	0	0	AT2G37520.1	0	PHD finger family protein
ppa001220	-0.241566	-0.0109149	0.223043	-0.0242029	0.274457	0.292172	5.5824	4.3844	5.5218	6.9773	7.1051	6.9352	9.349	9.5161	0.180365	755	587	656	790	680	655	1111	1247	PF02362,PF07496	0	0	0	0	AT4G32010.1	HSL1	HSL1 (HSI2-LIKE 1); transcription factor
ppa001243	0.0838756	-0.205408	-0.201774	0.136404	0.227084	0.0831083	4.6552	5.0625	3.7908	3.8046	6.484	7.4316	8.137	7.0459	0.283382	418	450	299	286	412	466	642	613	Unknown	Unknown	Unknown	Unknown	Unknown	Unknown	Unknown	Unknown
ppa001261	-0.129369	-0.0607362	-0.173231	-0.142325	-0.168543	-0.0853369	12.9394	11.3692	12.1769	10.8813	12.9699	11.2493	10.9582	11.909	0.0753299	1321	1149	1092	930	937	802	983	1178	0	0	0	0	0	AT5G62090.1	0	unknown protein
ppa001327	0.287288	0.00263708	-0.0419802	0.165716	0.108909	0.0956404	16.4359	21.9059	16.4793	15.7602	18.1122	21.3767	20.1962	19.93	0.145722	1744	2301	1536	1400	1360	1584	1883	2049	PF00076,PF04059	PTHR10432	KOG4660	0	0	AT1G29400.1	AML5	AML5 (ARABIDOPSIS MEI2-LIKE PROTEIN 5); RNA binding / nucleic acid binding / nucleotide binding
ppa001342	-0.219792	-0.0983891	-0.180882	-0.114923	0.0565366	0.203718	8.3177	6.6765	7.5383	6.9414	9.375	8.3572	9.9203	11.4933	0.128361	667	530	531	466	532	468	699	893	PF02854,PF02847	PTHR18034	KOG2140	0	0	AT1G80930.1	0	MIF4G domain-containing protein / MA3 domain-containing protein
ppa001367	-0.0810588	-0.113909	-0.108278	-0.00547349	0.0261863	-0.0753327	143.958	132.749	128.459	129.185	135.101	134.364	138.685	125.297	0.0416871	7550	6892	5918	5672	5014	4921	6391	6367	PF00009,PF03144,PF03764,PF00679,PF01926	PTHR23115	KOG0469	3.6.5.3	K03234	AT1G56070.1	LOS1	LOS1; copper ion binding / translation elongation factor/ translation factor, nucleic acid binding
ppa001402	-0.102477	-0.10988	0.0175481	-0.146143	-0.00530807	0.230503	9.9588	8.9888	8.9225	10.1351	8.1035	7.0017	8.0606	10.2042	0.132509	554	495	436	472	319	272	394	550	PF00782	PTHR10159	KOG1716	0	0	AT3G55270.1	MKP1	MKP1 (MITOGEN-ACTIVATED PROTEIN KINASE PHOSPHATASE 1); MAP kinase tyrosine/serine/threonine phosphatase
ppa001408	-0.098394	-0.0810925	-0.0749875	-0.0782706	-0.111689	0.0885449	10.3246	9.3571	9.5204	9.5787	12.418	11.4831	11.1057	13.5677	0.119355	1021	916	827	793	869	793	965	1300	PF01480	PTHR23148	KOG2146	0	0	AT2G29210.1	0	splicing factor PWI domain-containing protein
ppa001423	0.087685	0.0121072	0.155293	-0.197681	-0.205349	-0.123375	4.8601	5.3055	4.9193	5.6766	6.1895	5.0793	5.0405	5.4711	0.0959334	496	536	441	485	447	362	452	541	PF07719,PF00515,PF07721	PTHR12979	KOG2471	0	0	AT5G35430.1	0	binding
ppa001433	-0.0946505	-0.25799	-0.188905	-0.143074	-0.183338	-0.0517492	10.7741	9.8011	8.3241	8.9195	13.0133	11.2785	10.8334	12.357	0.165	1528	1376	1037	1059	1306	1117	1350	1698	PF00888,PF10557	PTHR11932	KOG2167	0	K10609	AT5G46210.1	CUL4	CUL4 (CULLIN4); protein binding / ubiquitin-protein ligase
ppa001473	-0.00796495	0.0701369	0.0739146	0.0569342	0.0635402	0.247234	10.1975	10.1166	10.9384	10.9798	12.2145	12.9301	13.0158	15.6404	0.100062	1004	986	946	905	851	889	1126	1492	PF01636,PF02771,PF02770,PF00441	PTHR10909	KOG1469	1.3.99.3	K00249	AT3G06810.1	IBR3	IBR3 (IBA-RESPONSE 3); acyl-CoA dehydrogenase/ oxidoreductase
ppa001478	0.137964	-0.00232223	-0.153296	-0.121327	-0.114449	0.203243	4.2681	4.8995	4.2582	3.6615	2.9609	2.6226	2.6407	3.6282	0.229039	550	625	482	395	270	236	299	453	Unknown	Unknown	Unknown	Unknown	Unknown	Unknown	Unknown	Unknown
ppa001492	-0.112459	-0.0136246	-0.250391	-0.236436	0.0159697	0.279198	18.504	16.5358	18.2536	14.4053	13.3993	10.5779	13.615	17.7148	0.20114	3259	2883	2824	2124	1670	1301	2107	3023	PF01496	PTHR11629	KOG2189	3.6.3.14	K02154	AT4G39080.1	VHA-A3	VHA-A3 (VACUOLAR PROTON ATPASE A3); ATPase
ppa001516	-0.0731185	-0.20472	-0.0216994	-0.0300002	-0.186092	0.0670297	9.62	8.9417	7.8391	9.4135	11.7342	11.3874	9.7417	12.5477	0.151149	1615	1486	1156	1323	1394	1335	1437	2041	PF05879	0	KOG2203	0	0	AT3G13870.1	RHD3	RHD3 (ROOT HAIR DEFECTIVE 3); GTP binding
ppa001536	-0.0806639	-0.212773	-0.298223	-0.0247117	-0.157103	-0.177708	4.3744	4.0354	3.536	3.2464	4.5844	4.4725	3.9179	3.838	0.134575	507	463	360	315	376	362	399	431	Unknown	Unknown	Unknown	Unknown	Unknown	Unknown	Unknown	Unknown
ppa001565	-0.172816	0.0445935	-0.00397548	0.0313756	0.0577808	0.0550198	22.5074	18.9353	23.5338	22.4181	21.5323	22.2186	22.8131	22.7502	0.0718214	969	807	890	808	656	668	863	949	PF04091	PTHR12702	KOG2176	0	0	AT4G02350.1	0	exocyst complex subunit Sec15-like family protein
ppa001610	0.0450918	-0.284578	0.0509196	-0.218972	0.158424	0.185482	14.2941	14.9534	10.7539	15.0408	13.8038	11.0892	16.1734	16.617	0.143887	1377	1426	910	1213	941	746	1369	1551	PF00931,PF00560,PF05659	PTHR23155	KOG4658	0	0	AT5G66900.1	0	disease resistance protein (CC-NBS-LRR class), putative
ppa001612	0.0266061	0.136991	0.223737	-0.156561	-0.222541	-0.103267	10.2065	10.4817	11.705	12.7657	11.0005	9.4063	8.8057	9.9212	0.108443	1083	1101	1091	1134	826	697	821	1020	PF04503,PF00400	PTHR22847	KOG0266	0	0	AT4G32551.1	LUG	LUG (LEUNIG); protein binding / protein heterodimerization/ transcription repressor
ppa001650	-0.25189	-0.127761	0.22279	-0.12724	-0.292059	-0.108716	4.2956	3.3391	3.7804	5.3676	4.4343	3.9045	3.3112	3.9775	0.166532	564	434	436	590	412	358	382	506	PF01465	0	0	0	0	AT2G46180.1	GC4	GC4 (golgin candidate 4)
ppa001665	-0.0442402	0.0854874	0.220023	-0.102145	-0.269626	-0.247039	4.3396	4.1518	4.7269	5.4076	4.8609	4.3889	3.7121	3.7969	0.0980223	926	877	886	966	734	654	696	785	PF00270,PF00271	PTHR10967	KOG0347	0	0	AT5G60990.1	0	DEAD/DEAH box helicase, putative (RH10)
ppa001666	-0.0151766	-0.153287	0.174159	0.185737	0.182794	0.25939	4.0101	3.9497	3.4402	4.773	6.5574	7.8958	7.8726	8.4993	0.342853	280	273	211	279	324	385	483	575	Unknown	Unknown	Unknown	Unknown	Unknown	Unknown	Unknown	Unknown
ppa001678	-0.0344635	-0.0946666	0.0499692	0.116793	-0.052499	-0.0845616	12.6135	12.1862	11.4742	13.2598	7.6352	8.5811	7.2447	7.0161	0.210102	642	614	513	565	275	305	324	346	Unknown	Unknown	Unknown	Unknown	Unknown	Unknown	Unknown	Unknown
ppa001695	-0.111772	-0.0268355	-0.00917121	-0.255879	-0.211199	-0.136654	27.0558	24.1946	26.3394	26.8088	32.227	24.9513	26.0914	28.1107	0.104814	1795	1589	1535	1489	1513	1156	1521	1807	PF00930,PF00326	PTHR11731	KOG2281	3.4.14.5	K01278	AT5G24260.1	0	prolyl oligopeptidase family protein
ppa001725	-0.149338	-0.192925	-0.143384	-0.129733	0.250788	0.247621	10.0914	8.6915	8.3208	8.7434	9.6482	8.4743	12.3983	12.3591	0.0787664	943	804	683	684	638	553	1018	1119	Unknown	Unknown	Unknown	Unknown	Unknown	Unknown	Unknown	Unknown
ppa001742	-0.210344	-0.232532	-0.221433	-0.276688	-0.0634798	0.0437933	15.4659	12.5321	12.2571	12.3939	15.7462	11.9402	14.7777	16.4511	0.129252	2057	1650	1432	1380	1482	1109	1727	2120	PF04810,PF04811,PF08033,PF04815,PF00626	PTHR11141	KOG1986	0	0	AT1G05520.1	0	transport protein, putative
ppa001771	-0.189418	0.26227	0.280771	-0.193394	-0.0744513	0.138785	6.9912	5.7848	9.0877	9.2574	8.8073	7.2586	8.1754	10.1185	0.177835	691	566	789	766	616	501	710	969	PF01424,PF01585	PTHR23329	KOG2184	0	0	AT3G09850.1	0	D111/G-patch domain-containing protein
ppa001849	-0.122709	-0.1182	0.287352	-0.269847	-0.0993634	0.065266	3.0274	2.6778	2.6899	4.0352	2.6452	2.0196	2.395	2.8236	0.234024	820	718	640	915	507	382	570	741	PF06046	PTHR21292	KOG2286	0	0	AT1G71820.1	SEC6	SEC6
ppa001871	-0.00829927	-0.0532442	0.00323982	0.0111119	0.205945	0.280184	22.9887	22.7987	21.7967	23.0633	21.3533	21.5919	26.2365	28.2584	0.0344947	1424	1398	1186	1196	936	934	1428	1696	PF00069,PF07714	PTHR11295	KOG0663	2.7.11.22	K08818	AT1G67580.1	0	protein kinase family protein
ppa001890	-0.281542	-0.13339	0.0128328	-0.164464	-0.171385	0.0520595	7.4794	5.6441	6.5454	7.576	7.9643	6.7565	6.7099	8.3899	0.121245	921	688	708	781	694	581	726	1001	PF04424	PTHR18063	0	0	0	AT4G11860.1	0	unknown protein
ppa001944	-0.00865114	0.0652488	-0.0307546	-0.0323065	0.131069	0.262989	15.2081	15.0771	16.2335	14.7475	12.6737	12.2708	14.4486	16.4861	0.108275	914	897	857	742	539	515	763	960	PF00400	PTHR14221	KOG0283	0	0	AT5G42010.1	0	WD-40 repeat family protein
ppa001987	-0.185134	-0.181224	-0.12409	-0.258271	0.0458744	0.243464	6.1731	5.1298	5.1499	5.4527	4.3521	3.3615	4.5564	5.5518	0.196415	902	742	661	667	450	343	585	786	PF00132,PF02020	PTHR22572	KOG1461	0	K03240	AT2G34970.1	0	eIF4-gamma/eIF5/eIF2-epsilon domain-containing protein
ppa001990	0.254708	-0.1166	-0.27937	0.206104	0.15099	0.281012	5.0037	6.4552	4.453	3.7841	2.9334	3.6048	3.4115	3.8852	0.284724	646	825	505	409	268	325	387	486	Unknown	Unknown	Unknown	Unknown	Unknown	Unknown	Unknown	Unknown
ppa001992	0.0170379	0.000318707	0.200015	-0.093763	0.0717324	0.215021	3.4509	3.5102	3.452	4.215	3.9977	3.6399	4.295	4.9567	0.0865945	577	581	507	590	473	425	631	803	0	PTHR21355	KOG2296	0	0	AT5G65290.1	0	LMBR1 integral membrane family protein
ppa002000	-0.024792	-0.00277645	-0.0136117	0.023581	-0.119986	-0.112613	4.0756	3.9758	4.0643	4.0205	5.8505	5.9901	5.189	5.2274	0.20925	379	366	332	313	385	389	424	471	Unknown	Unknown	Unknown	Unknown	Unknown	Unknown	Unknown	Unknown
ppa002013	-0.169337	-0.111531	-0.0818048	0.0496091	-0.104463	0.105928	3.1051	2.6214	2.7774	2.8612	4.2312	4.4464	3.8115	4.704	0.23707	280	234	220	216	270	280	302	411	Unknown	Unknown	Unknown	Unknown	Unknown	Unknown	Unknown	Unknown
ppa002069	-0.00818651	0.0998801	0.156565	0.019271	-0.278738	-0.200257	7.9847	7.9196	8.8234	9.338	7.8323	7.9847	5.927	6.4109	0.074391	716	703	695	701	497	500	467	557	PF00097	PTHR12183	KOG4172	0	0	AT2G35330.1	0	protein binding / zinc ion binding
ppa002124	0.00177508	-0.0170452	-0.0983721	-0.124773	-0.0558717	0.0473123	13.2834	13.307	13.0589	12.0389	8.964	7.9125	8.4769	9.3983	0.20869	601	596	519	456	287	250	337	412	Unknown	Unknown	Unknown	Unknown	Unknown	Unknown	Unknown	Unknown
ppa002157	-0.249872	-0.0533988	0.0949141	-0.18937	-0.0895151	0.0327939	13.2447	10.3163	12.556	14.5634	10.1687	8.4144	9.298	10.5077	0.198395	843	650	702	776	458	374	520	648	PF02184,PF07719	PTHR11246	KOG1915	0	0	AT5G41770.1	0	crooked neck protein, putative / cell cycle protein, putative
ppa002163	0.0309456	-0.0759146	-0.0386447	-0.108324	0.048927	-0.0131496	15.6064	16.0969	14.4655	15.0148	14.6898	13.1817	15.4264	14.4979	0.0681141	1141	1165	929	919	760	673	991	1027	PF00069,PF07714	PTHR23258	KOG1187	0	0	AT2G23450.1	0	protein kinase family protein
ppa002214	0.0991138	-0.047616	-0.226466	-0.0127278	-0.197048	0.184765	17.1376	18.9232	16.3407	13.6646	13.5841	13.4123	11.1546	16.3408	0.148439	1182	1292	990	789	663	646	676	1092	PF00076	PTHR10432	KOG0117	0	0	AT2G44710.1	0	RNA recognition motif (RRM)-containing protein
ppa002239	-0.0911218	-0.299356	-0.278992	-0.0915771	-0.254086	0.058608	65.3746	59.6809	48.4619	49.4589	41.8277	38.1674	32.4426	44.3524	0.205442	2752	2487	1792	1743	1246	1122	1200	1809	Unknown	Unknown	Unknown	Unknown	Unknown	Unknown	Unknown	Unknown
ppa002247	0.156845	-0.14262	-0.0319299	0.15037	-0.0894156	0.137231	2.0652	2.4159	1.7907	2.0003	2.6235	3.0492	2.3991	3.0094	0.199992	386	447	294	313	347	398	394	545	Unknown	Unknown	Unknown	Unknown	Unknown	Unknown	Unknown	Unknown
ppa002265	-0.110825	-0.126598	-0.111765	-0.0921111	-0.027412	0.0619886	11.0577	9.8977	9.7428	9.8884	10.455	9.535	10.1723	11.1236	0.0556019	553	490	428	414	370	333	447	539	Unknown	Unknown	Unknown	Unknown	Unknown	Unknown	Unknown	Unknown
ppa002293	-0.0896006	-0.185143	0.00762993	0.0416149	0.016689	0.206613	8.9436	8.1771	7.432	9.0121	9.3945	9.7937	9.5526	11.5506	0.0973841	748	677	546	631	556	572	702	936	PF09405	0	0	0	0	AT1G80000.1	0	unknown protein
ppa002294	-0.0596847	-0.275115	-0.121017	-0.119943	-0.0257116	0.253608	7.2249	6.8063	5.4872	6.4014	6.3426	5.6257	6.1816	8.1735	0.105946	697	650	465	517	433	379	524	764	PF00787	PTHR10555	0	0	0	AT4G32160.1	0	phox (PX) domain-containing protein
ppa002310	-0.0242705	-0.0663066	-0.0138929	0.0309861	0.142437	0.246343	8.5744	8.3688	8.0243	8.4561	9.6374	9.9407	11.1127	12.3295	0.0869898	562	543	462	464	447	455	640	783	0	PTHR13815	KOG4677	0	0	AT1G18190.1	GC2	GC2 (golgin candidate 2)
ppa002325	0.0983203	-0.0526825	0.126808	-0.0802354	0.0553731	0.26519	6.3388	6.9937	6.0135	7.1958	7.83	7.2263	8.2758	10.2078	0.0948449	564	616	470	536	493	449	647	880	0	PTHR11827	KOG1288	0	0	AT1G30450.1	CCC1	CCC1 (CATION-CHLORIDE CO-TRANSPORTER 1); cation:chloride symporter/ sodium:potassium:chloride symporter
ppa002385	-0.0535596	0.0383739	0.217364	-0.202979	0.108948	0.066716	7.4515	7.0629	7.743	9.2607	10.4853	8.5591	11.6922	11.2087	0.152237	470	441	429	489	468	377	648	685	Unknown	Unknown	Unknown	Unknown	Unknown	Unknown	Unknown	Unknown
ppa002386	0.0115085	-0.0521309	0.0042272	-0.206947	-0.228336	-0.290901	10.4104	10.5309	9.8816	10.4545	13.8148	11.2323	10.9946	10.3278	0.128418	722	723	602	607	678	544	670	694	PF08238	PTHR11102	KOG1550	0	K07126	AT1G18260.1	0	suppressor of lin-12-like protein-related / sel-1 protein-related
ppa002390	-0.213392	-0.161013	-0.0702062	-0.241994	0.106972	0.235926	14.8912	12.0297	12.6766	13.8816	11.3646	8.9219	12.6477	14.3885	0.169517	674	539	504	526	364	282	503	631	PF03081	PTHR12542	KOG2344	0	K07195	AT4G31540.1	ATEXO70G1	ATEXO70G1 (exocyst subunit EXO70 family protein G1); protein binding
ppa002394	0.063542	0.0420586	0.23854	-0.0438008	0.108749	-0.0371082	8.3272	8.8735	8.6849	10.5705	4.8232	4.6165	5.3773	4.6475	0.313475	1276	1346	1169	1356	523	494	724	690	PF02362,PF06507,PF02309	0	0	0	0	AT1G59750.2	ARF1	ARF1 (AUXIN RESPONSE FACTOR 1); DNA binding / transcription factor
ppa002412	-0.0410898	0.0737742	0.187951	-0.0385965	0.0863587	0.101711	18.5806	17.8326	20.0032	22.4226	18.3143	17.6209	19.9662	20.2751	0.0950558	681	647	644	688	475	451	643	720	0	0	0	0	0	AT3G28720.1	0	unknown protein
ppa002428	-0.299405	0.103845	-0.0765664	-0.191131	0.158222	0.24971	10.9743	8.1348	12.1752	10.1654	11.8465	9.7855	13.8773	15.2068	0.141461	432	317	421	335	330	269	480	580	Unknown	Unknown	Unknown	Unknown	Unknown	Unknown	Unknown	Unknown
ppa002463	-0.17097	-0.20278	-0.0591944	-0.221453	-0.06021	0.263448	3.5545	2.9959	2.9021	3.3502	5.2898	4.239	4.9807	6.8842	0.243033	640	534	459	505	674	533	788	1201	PF05450	PTHR21092	KOG2657	0	0	AT3G52640.1	0	nicastrin-related
ppa002465	-0.204794	-0.0451168	0.0786808	0.0307032	0.0215145	0.115867	1.6956	1.3816	1.6208	1.8344	1.2829	1.3229	1.3108	1.4405	0.147989	424	342	356	384	227	231	288	349	Unknown	Unknown	Unknown	Unknown	Unknown	Unknown	Unknown	Unknown
ppa002495	-0.153589	-0.0986243	0.177722	-0.24194	0.123845	0.149563	6.2321	5.3448	5.6468	7.4442	7.9801	6.2652	9.0322	9.2675	0.158302	245	208	195	245	222	172	312	353	Unknown	Unknown	Unknown	Unknown	Unknown	Unknown	Unknown	Unknown
ppa002514	-0.1417	-0.0830979	0.0420093	0.0633008	0.113656	0.29496	5.2559	4.5615	4.8368	5.4814	5.3254	5.6734	5.9664	7.1524	0.0799711	788	677	637	688	565	594	786	1039	PF00995	PTHR11679	KOG1300	0	0	AT1G12360.1	KEU	KEU (keule); protein transporter
ppa002551	0.0447501	-0.198786	0.115726	-0.0641009	-0.136194	0.0799911	25.7612	26.9402	21.1171	28.9218	28.0256	26.2855	24.4572	30.3595	0.104376	2129	2204	1533	2001	1639	1517	1776	2431	PF02037	PTHR14127	KOG2416	0	0	AT4G39680.1	0	SAP domain-containing protein
ppa002573	-0.143204	-0.0374086	-0.0256463	-0.0377594	0.20153	0.216085	12.1958	10.5686	11.748	11.887	15.5227	14.9475	18.9885	19.2669	0.153386	1027	881	869	838	925	879	1405	1572	PF02696	0	KOG2542	0	0	AT5G13030.1	0	unknown protein
ppa002606	0.161959	-0.236088	0.232086	-0.232969	0.0486398	-0.0506426	9.476	11.142	7.4833	11.9514	12.1604	9.6332	12.7665	11.5599	0.173297	555	646	385	586	504	394	657	656	PF00337,PF01762	PTHR11214	KOG2287	0	0	AT5G62620.1	0	galactosyltransferase family protein
ppa002628	-0.178557	-0.232538	-0.0190536	-0.0153963	0.128365	0.236266	12.8012	10.7079	10.1452	12.5596	12.8351	12.639	14.5931	16.2558	0.100116	599	496	417	492	425	413	600	737	PF00627	PTHR13020:SF2	0	0	0	AT2G26920.1	0	ubiquitin-associated (UBA)/TS-N domain-containing protein
ppa002662	-0.189205	0.0148722	-0.210676	-0.144969	-0.067552	-0.00541642	5.3526	4.4299	5.4328	4.3358	6.4053	5.5409	5.9869	6.3707	0.146855	581	476	518	394	492	420	571	670	PF00076	PTHR23365	KOG3702	0	0	AT3G12640.1	0	RNA binding / nucleic acid binding / nucleotide binding
ppa002737	0.162197	-0.121881	0.0274284	0.189894	-0.116558	0.180873	5.2359	6.1579	4.6351	5.3815	6.3451	7.672	5.647	7.6031	0.181054	688	801	535	592	590	704	652	968	PF02812,PF00208	PTHR11606	KOG2250	1.4.1.4	K00262	AT1G51720.1	0	glutamate dehydrogenase, putative
ppa002767	0.168152	-0.249038	-0.0611759	0.273735	-0.289296	-0.133284	5.5795	6.6012	4.3495	5.2484	2.2527	2.962	1.6868	1.9716	0.366305	847	992	580	667	242	314	225	290	Unknown	Unknown	Unknown	Unknown	Unknown	Unknown	Unknown	Unknown
ppa002793	-0.000826667	-0.0404797	-0.207647	0.0985984	0.163267	0.0245883	12.9489	12.9382	12.4352	10.5209	15.4541	17.0555	18.1949	15.8388	0.1716	1010	999	852	687	853	929	1247	1197	PF05701	0	0	0	0	AT5G55860.1	0	unknown protein
ppa002794	0.0312163	-0.187754	-0.106272	-0.00563125	-0.231547	-0.18132	12.3121	12.7025	10.2045	11.0708	11.8958	11.829	9.437	9.9231	0.0772346	1173	1198	854	883	802	787	790	916	PF04153	PTHR23326	0	0	0	AT1G07705.2	0	transcription regulator
ppa002802	-0.280673	-0.22238	-0.17761	-0.000606707	-0.0288073	0.141921	7.5591	5.7092	6.0519	6.329	10.8817	10.8751	10.5727	12.541	0.302391	428	320	301	300	436	430	526	688	Unknown	Unknown	Unknown	Unknown	Unknown	Unknown	Unknown	Unknown
ppa002854	0.0386627	-0.208877	0.0998549	-0.148412	-0.103934	0.183423	13.1482	13.6665	10.6697	14.5289	14.3412	12.3632	12.9255	17.2284	0.109677	1762	1813	1256	1630	1360	1157	1522	2237	PF00076	PTHR10432	KOG0147	0	0	AT5G09880.1	0	RNA recognition motif (RRM)-containing protein
ppa002870	-0.25049	-0.00373981	0.11749	-0.275232	0.0491014	-0.0292878	97.8348	76.1565	97.4696	110.032	142.649	108.327	149.829	138.532	0.207532	5662	4363	4955	5331	5842	4378	7619	7768	PF00612	0	0	0	0	AT5G35670.1	iqd33	iqd33 (IQ-domain 33); calmodulin binding
ppa002904	0.125453	-0.19844	-0.0509495	0.0643468	-0.0833112	0.163412	14.1424	16.0327	11.5969	13.4399	13.9538	14.8812	12.8384	16.4309	0.105978	1448	1625	1043	1152	1011	1064	1155	1630	PF12068,PF00566	PTHR22957	KOG1092	0	0	AT5G52580.1	0	RAB GTPase activator
ppa002926	0.0514229	-0.109065	0.115595	0.0537264	0.0159256	0.113372	8.3327	8.7724	7.4717	9.3538	10.3033	10.872	10.4687	11.5402	0.137355	664	692	523	624	581	605	733	891	PF00270,PF00271	PTHR10967	KOG0335	0	0	AT2G42520.1	0	DEAD box RNA helicase, putative
ppa002934	-0.279786	-0.199731	-0.208982	-0.192345	0.145795	0.151349	9.15	6.9169	7.4934	7.4244	9.7624	8.0542	11.2947	11.3576	0.135639	449	336	323	305	339	276	487	540	Unknown	Unknown	Unknown	Unknown	Unknown	Unknown	Unknown	Unknown
ppa002988	-0.254836	0.0284613	0.220992	-0.019067	0.0965094	0.29159	13.772	10.6739	14.1696	17.178	21.4864	21.0806	23.6634	28.7607	0.263156	769	590	695	803	849	822	1161	1556	PF07887	0	0	0	0	AT2G24300.2	0	calmodulin-binding protein
ppa003013	0.0796932	-0.0635819	0.0733386	-0.242695	-0.222936	-0.192894	2.2012	2.3838	2.0656	2.3687	2.1718	1.7038	1.7378	1.7908	0.116195	222	238	183	200	155	120	154	175	Unknown	Unknown	Unknown	Unknown	Unknown	Unknown	Unknown	Unknown
ppa003022	-0.152853	-0.0458455	-0.0232342	0.11935	-0.0360149	-0.0501434	10.5154	9.0249	10.0442	10.2739	10.5077	11.8397	10.136	9.9938	0.0876062	379	322	318	310	268	298	321	349	Unknown	Unknown	Unknown	Unknown	Unknown	Unknown	Unknown	Unknown
ppa003036	0.144657	0.0345286	0.1992	-0.0065574	-0.208677	0.253757	5.5107	6.3684	5.7043	6.7254	3.9168	3.8912	3.1791	5.0482	0.22515	507	580	461	518	255	250	257	450	Unknown	Unknown	Unknown	Unknown	Unknown	Unknown	Unknown	Unknown
ppa003066	-0.0540535	0.0348742	0.259077	0.0441113	-0.0558716	-0.0309281	2.8431	2.6935	2.944	3.6839	3.2573	3.4042	3.0803	3.1581	0.119699	354	332	322	384	287	296	337	381	Unknown	Unknown	Unknown	Unknown	Unknown	Unknown	Unknown	Unknown
ppa003140	-0.22232	-0.0921853	0.228277	-0.25334	-0.262767	0.021797	20.5703	16.4698	18.7588	25.8452	19.7175	15.3048	15.1612	20.152	0.190726	945	749	757	994	641	491	612	897	PF12043	0	0	0	0	AT2G33360.1	0	unknown protein
ppa003200	-0.039532	0.114573	-0.0870934	-0.148153	-0.114006	0.0811776	22.0661	21.2108	24.7448	20.2256	16.7661	14.4574	14.9596	18.1839	0.187146	1672	1591	1647	1283	899	765	996	1335	PF01485	PTHR11685	KOG1815	0	0	AT4G34370.1	ARI1	ARI1 (ARIADNE); protein binding / zinc ion binding
ppa003207	-0.237812	0.0878758	0.240316	-0.0550584	-0.0682678	-0.0345644	8.653	6.8216	9.4478	11.0036	12.3595	11.6974	11.5439	11.9396	0.208276	929	725	891	989	939	877	1089	1242	PF03094	0	0	0	K08472	AT1G61560.1	MLO6	MLO6 (MILDEW RESISTANCE LOCUS O 6); calmodulin binding
ppa003221	0.0363117	-0.220991	-0.182365	0.11251	-0.0414215	0.11322	16.1497	16.7469	12.9476	13.4575	10.4423	11.6858	10.0186	11.6941	0.181925	754	774	531	526	345	381	411	529	Unknown	Unknown	Unknown	Unknown	Unknown	Unknown	Unknown	Unknown
ppa003233	0.198831	-0.0871306	0.0744268	0.0509391	-0.182256	0.0134552	5.4888	6.6962	5.0308	5.9129	9.1908	9.6711	7.6595	9.3153	0.281241	703	849	566	634	833	865	862	1156	PF00439	PTHR22880	0	0	0	AT1G58025.1	0	DNA binding
ppa003281	-0.0613351	-0.224427	0.136322	-0.200802	0.0828041	0.188452	6.1773	5.8098	4.9355	7.0795	8.7294	7.1413	9.483	10.5397	0.197563	493	459	346	473	493	398	665	815	Unknown	Unknown	Unknown	Unknown	Unknown	Unknown	Unknown	Unknown
ppa003291	-0.151603	-0.155284	-0.221695	-0.149238	0.147702	0.25496	26.0395	22.3765	22.2943	20.8618	22.1559	19.0843	25.6824	28.5902	0.103526	3134	2666	2357	2102	1887	1604	2716	3334	PF02985	PTHR10648	KOG0211	0	0	AT3G25800.1	PP2AA2	PP2AA2 (PROTEIN PHOSPHATASE 2A SUBUNIT A2); protein phosphatase type 2A regulator
ppa003295	-0.133909	0.198509	0.219976	-0.194274	-0.167024	-0.0858736	24.5128	21.4406	29.8954	30.5441	21.1545	17.4193	17.9005	19.4137	0.215573	1066	923	1142	1112	651	529	684	818	PF00270,PF00271,PF00098	PTHR10967	KOG0341	0	K01529	AT5G51280.1	0	DEAD-box protein abstrakt, putative
ppa003299	0.0967805	-0.0737786	-0.0569558	-0.0259675	-0.0834195	0.135869	24.095	26.5435	22.3813	22.761	19.1704	18.679	17.6361	21.9603	0.133723	2309	2518	1884	1826	1300	1250	1485	2039	PF02985	PTHR10648	KOG0211	0	0	AT3G25800.1	PP2AA2	PP2AA2 (PROTEIN PHOSPHATASE 2A SUBUNIT A2); protein phosphatase type 2A regulator
ppa003397	0.0149506	0.0989806	0.290671	-0.018953	-0.0438754	0.0818075	8.6703	8.8009	9.5724	11.595	8.405	8.2472	8.0442	9.1215	0.135998	828	832	803	927	568	550	675	844	PF00641,PF00850	PTHR10625	KOG1342	0	0	AT3G18520.2	HDA15	HDA15; histone deacetylase
ppa003446	0.11705	-0.179091	-0.12629	0.13645	-0.247798	-0.0473234	8.4558	9.5058	7.0693	7.4526	8.0699	9.2497	6.2987	7.6969	0.116379	576	641	423	425	389	440	377	508	PF07808,PF07807	PTHR12765	KOG2498	0	0	AT2G26460.1	0	RED family protein
ppa003512	-0.0185968	0.0766963	0.0460772	-0.20344	-0.120956	0.134578	8.6459	8.4866	9.3351	9.0536	10.9702	8.9508	9.7204	12.5505	0.0972975	989	961	938	867	888	715	977	1391	PF00342	PTHR11469	KOG2446	5.3.1.9	K01810	AT5G42740.1	0	glucose-6-phosphate isomerase, cytosolic (PGIC)
ppa003532	0.257101	0.266422	0.246948	0.109366	0.139319	0.262617	4.9298	6.3751	6.4348	6.3107	7.6473	8.5311	8.7905	9.944	0.185221	307	393	352	329	337	371	481	600	Unknown	Unknown	Unknown	Unknown	Unknown	Unknown	Unknown	Unknown
ppa003545	0.141261	0.0308715	-0.0865504	-0.0746287	-0.265446	-0.136063	6.0728	6.9942	6.2632	5.5693	8.6147	7.9952	6.6063	7.5188	0.171115	521	594	472	400	523	479	498	625	PF01823	PTHR19325:SF4	0	0	0	AT1G29690.1	CAD1	CAD1 (constitutively activated cell death 1)
ppa003575	0.0484648	0.185946	0.270945	-0.158788	-0.0260678	0.091234	15.3408	16.1026	18.4758	20.1149	15.219	12.9845	14.8274	16.6728	0.155417	1433	1489	1516	1573	1006	847	1217	1509	0	0	0	0	0	AT3G48860.2	0	unknown protein
ppa003605	-0.0307666	-0.117661	-0.0849726	-0.195533	-0.0724963	0.142167	13.5817	13.1702	12.0741	12.4753	8.7701	7.2125	8.1568	10.1099	0.231675	1173	1126	916	902	536	435	619	846	PF01661	PTHR11106	KOG2633	0	0	AT1G69340.1	0	appr-1-p processing enzyme family protein
ppa003626	-0.213019	0.00884654	0.291849	-0.170233	-0.0233382	0.229801	11.6028	9.3767	11.7059	15.535	12.5195	10.5598	12.2307	15.7539	0.176054	1125	900	997	1261	859	715	1042	1480	PF04037,PF04046	PTHR12785	KOG2330	0	0	AT4G21660.1	0	proline-rich spliceosome-associated (PSP) family protein
ppa003671	0.0488576	0.068609	-0.101212	0.240305	-0.140982	0.0846661	4.3778	4.597	4.6887	3.9564	4.1515	5.2792	3.6056	4.5183	0.103259	152	158	143	115	102	128	110	152	Unknown	Unknown	Unknown	Unknown	Unknown	Unknown	Unknown	Unknown
ppa003673	-0.0383837	0.106911	0.243343	-0.237432	-0.0750707	-0.0906394	39.5418	38.0528	44.0035	50.4358	40.451	31.9017	37.5255	36.9458	0.151946	2492	2374	2436	2661	1804	1404	2078	2256	PF00651	PTHR23230	0	0	0	AT3G61600.1	ATPOB1	ATPOB1; protein binding
ppa003681	-0.0210375	-0.161462	-0.0161471	-0.0884716	-0.108411	0.196981	16.02	15.6865	13.6314	15.7634	9.2086	8.4289	8.2625	11.2135	0.26298	1271	1232	950	1047	517	467	576	862	PF00400	PTHR13083	KOG1333	0	0	AT3G49660.1	0	transducin family protein / WD-40 repeat family protein
ppa003692	-0.0675463	-0.106845	-0.0813811	-0.188942	-0.12888	-0.0680076	11.4077	10.6626	10.2517	10.5161	9.5716	7.9237	8.4142	8.9423	0.119555	736	681	581	568	437	357	477	559	PF00651	PTHR23230	0	0	0	AT3G61600.1	ATPOB1	ATPOB1; protein binding
ppa003749	-0.0750299	-0.260178	-0.110572	-0.0030857	-0.192419	-0.134143	3.9483	3.6629	3.0438	3.535	3.83	3.8182	3.1596	3.3492	0.0894436	539	495	365	404	370	364	379	443	Unknown	Unknown	Unknown	Unknown	Unknown	Unknown	Unknown	Unknown
ppa003768	0.248472	-0.0379501	0.113509	0.0148216	-0.0486893	0.128843	7.7553	9.9428	7.4665	8.6875	8.3244	8.4487	7.9288	9.4691	0.102634	836	1061	707	784	635	636	751	989	0	0	0	0	0	AT4G31430.1	0	unknown protein
ppa003778	0.26744	0.107958	-0.158517	-0.0166054	-0.0312915	-0.168514	14.3235	18.7153	15.9564	12.2238	18.6419	18.3349	18.0676	15.7509	0.164121	886	1146	867	633	816	792	982	944	PF00860	PTHR11119	KOG1292	0	0	AT2G26510.1	PDE135	PDE135 (pigment defective embryo 135); transmembrane transporter
ppa003806	-0.141044	-0.268392	-0.14334	-0.10179	-0.0957374	-0.0630426	15.2643	13.2563	11.6712	13.2259	18.5657	16.7689	16.8707	17.4314	0.173473	1005	864	675	729	865	771	976	1112	PF00097	PTHR12477	KOG0802	6.3.2.19	K10601	AT3G16090.1	0	zinc finger (C3HC4-type RING finger) family protein
ppa003817	-0.0495464	-0.194264	-0.289844	-0.199047	0.0281015	0.06992	18.7716	17.8642	15.4573	14.0483	14.3754	11.7808	14.7851	15.4165	0.168058	1312	1236	949	822	711	575	908	1044	PF01501	PTHR11183	0	0	0	AT5G18480.1	PGSIP6	PGSIP6 (PLANT GLYCOGENIN-LIKE STARCH INITIATION PROTEIN 6); transferase, transferring glycosyl groups / transferase, transferring hexosyl groups
ppa003879	-0.0158821	-0.00758021	0.125082	-0.135122	-0.216497	-0.215811	1.3772	1.3555	1.3668	1.5607	1.4471	1.2642	1.1654	1.1662	0.071637	39	38	34	37	29	25	29	32	Unknown	Unknown	Unknown	Unknown	Unknown	Unknown	Unknown	Unknown
ppa003921	0.0557477	-0.205839	-0.0139781	-0.25891	-0.114485	0.257771	4.3153	4.5627	3.5125	4.2554	4.465	3.4465	3.982	5.7779	0.119182	407	426	291	336	298	227	330	528	Unknown	Unknown	Unknown	Unknown	Unknown	Unknown	Unknown	Unknown
ppa003923	0.267958	-0.0764861	-0.230676	0.244906	0.105866	-0.0281483	5.4567	7.1335	5.0549	4.3326	7.076	9.0396	7.8662	6.8796	0.272084	510	660	415	339	468	590	646	623	0	PTHR11999	KOG1383	4.1.2.27	K01634	AT1G27980.1	DPL1	DPL1; carboxy-lyase/ catalytic/ pyridoxal phosphate binding
ppa003957	-0.0235649	-0.0375882	0.268958	-0.144978	-0.223817	-0.0168339	9.558	9.3354	9.2054	12.5076	16.1924	14.0071	12.9452	15.9221	0.247048	1026	992	868	1124	1230	1050	1221	1656	PF02338	PTHR12419	0	0	0	AT2G27350.1	0	OTU-like cysteine protease family protein
ppa003989	0.0349767	-0.0990309	0.0889936	0.164917	0.157913	0.182101	5.4473	5.6412	4.9337	5.9543	9.7554	11.5045	11.4242	11.7039	0.378765	318	326	253	291	403	469	586	662	Unknown	Unknown	Unknown	Unknown	Unknown	Unknown	Unknown	Unknown
ppa004001	-0.0862467	-0.065583	0.0930413	-0.171743	-0.257291	0.0473217	7.0118	6.4324	6.5667	7.6955	9.5276	8.0241	7.3662	9.9893	0.15303	468	425	385	430	450	374	432	646	Unknown	Unknown	Unknown	Unknown	Unknown	Unknown	Unknown	Unknown
ppa004014	0.264365	-0.0253054	0.19375	0.249129	0.0221782	0.175121	25.6524	33.4149	25.0114	31.1367	24.6946	31.6809	25.2484	29.4209	0.136262	1672	2156	1432	1699	1139	1442	1446	1858	PF00415	PTHR22870	0	0	0	AT3G26100.2	0	regulator of chromosome condensation (RCC1) family protein
ppa004048	0.20779	-0.125471	0.1711	-0.120266	0.106751	0.218733	1.4951	1.8404	1.3188	1.7741	2.1268	1.8858	2.3664	2.6468	0.166452	151	184	117	150	152	133	210	259	Unknown	Unknown	Unknown	Unknown	Unknown	Unknown	Unknown	Unknown
ppa004081	-0.11088	-0.0962247	-0.257346	-0.0776216	0.0218133	0.0827218	11.9348	10.6822	10.8399	9.2268	10.8013	9.9946	11.0395	11.7328	0.0859682	737	653	588	477	472	431	599	702	0	0	0	0	0	AT5G59830.1	0	unknown protein
ppa004084	-0.100828	-0.0889442	0.0743914	-0.217186	0.0505432	0.0779484	6.3746	5.7632	5.8321	6.8669	7.7948	6.2731	8.1989	8.4267	0.116758	438	392	352	395	379	301	495	561	Unknown	Unknown	Unknown	Unknown	Unknown	Unknown	Unknown	Unknown
ppa004176	-0.148088	-0.0285899	-0.2778	-0.00356749	-0.0767137	0.155782	1.4937	1.2881	1.4516	1.1314	3.0889	3.0779	2.8608	3.6096	0.472844	41	35	35	26	60	59	69	96	Unknown	Unknown	Unknown	Unknown	Unknown	Unknown	Unknown	Unknown
ppa004205	0.242351	-0.237075	0.192815	0.0216913	-0.0313249	-0.0457938	10.2512	13.0625	8.0875	12.4312	15.5872	15.929	15.1065	14.8895	0.241836	329	415	228	334	354	357	426	463	Unknown	Unknown	Unknown	Unknown	Unknown	Unknown	Unknown	Unknown
ppa004297	0.0875154	-0.113815	-0.170771	-0.135173	-0.200923	-0.0535567	11.0749	12.0878	9.8835	9.3363	11.477	10.0259	9.3879	10.8785	0.0996996	435	470	341	307	319	275	324	414	Unknown	Unknown	Unknown	Unknown	Unknown	Unknown	Unknown	Unknown
ppa004318	-0.106116	0.27085	0.269555	-0.0720701	0.0381446	0.0391015	13.7287	12.3465	17.9994	17.9761	12.8699	11.975	13.3703	13.3831	0.191832	811	722	934	889	538	494	694	766	PF01603	PTHR10257	KOG2085	0	0	AT4G15415.1	ATB\' GAMMA	ATB\' GAMMA; poly(U) binding / protein phosphatase type 2A regulator
ppa004340	0.242403	-0.214669	-0.294113	0.24236	0.116575	0.28645	5.9692	7.6066	4.816	4.4482	19.3858	24.7024	21.7827	25.8159	0.777335	436	550	309	272	1002	1260	1398	1827	PF00627	PTHR12948	KOG2561	0	0	AT2G12550.1	0	ubiquitin-associated (UBA)/TS-N domain-containing protein
ppa004363	0.00209533	-0.0345573	0.0433799	-0.084964	0.234836	0.030372	21.6445	21.6899	20.9093	22.6041	21.1136	19.3938	26.7024	21.7647	0.0505636	1750	1736	1485	1530	1208	1095	1897	1705	PF00285	PTHR11739	KOG2617	2.3.3.1	K01647	AT3G58750.1	CSY2	CSY2 (citrate synthase 2); citrate (SI)-synthase
ppa004457	-0.0580195	-0.193573	0.0222408	-0.0943807	0.0563047	0.249076	32.779	30.9313	27.0102	33.5162	28.7552	26.1654	30.4207	36.8883	0.101612	2368	2212	1714	2027	1470	1320	1931	2582	PF04791	0	0	0	0	AT5G01460.1	0	LMBR1 integral membrane family protein
ppa004577	-0.206317	0.101068	0.0810086	-0.140577	0.172809	0.0103371	17.5041	14.2409	19.3657	18.9811	16.4377	14.282	19.5385	16.6085	0.132701	781	629	759	709	519	445	766	718	0	0	0	0	0	AT3G12570.1	FYD	FYD
ppa004581	0.266783	0.223193	0.192095	0.0777867	0.128629	0.194771	6.8659	8.9652	8.5828	8.32	5.1476	5.564	5.8542	6.2545	0.225011	622	804	683	631	330	352	466	549	PF00852	PTHR11929	KOG2619	2.4.1.214	K00753	AT1G49710.1	FUT12	FUT12 (FUCOSYLTRANSFERASE 12); fucosyltransferase/ transferase, transferring glycosyl groups
ppa004597	-0.179043	-0.284914	-0.148104	-0.0278363	0.286019	0.292252	37.4171	31.2833	28.1406	32.2663	17.2917	16.817	23.0173	23.1612	0.309141	2431	2012	1606	1755	795	763	1314	1458	PF00478	PTHR11911	KOG2550	1.1.1.205	K00088	AT1G16350.1	0	inosine-5\'-monophosphate dehydrogenase, putative
ppa004656	0.213514	-0.00194172	0.135122	-0.157024	-0.0638958	0.26217	39.1785	48.5038	39.1025	44.8467	44.5125	38.0441	41.7573	57.855	0.0989836	2709	3320	2375	2596	2178	1837	2537	3876	PF05577	PTHR11010	KOG2182	0	0	AT4G36195.1	0	serine carboxypeptidase S28 family protein
ppa004679	0.22626	0.104867	-0.155252	-0.0612588	-0.0867933	0.250504	4.5431	5.6966	5.0454	3.8898	4.3773	4.1172	4.0134	5.6234	0.143526	286	355	279	205	195	181	222	343	Unknown	Unknown	Unknown	Unknown	Unknown	Unknown	Unknown	Unknown
ppa004747	0.0750526	-0.0489135	0.0116155	0.0769672	0.0150647	0.260312	6.9758	7.5195	6.6428	7.0573	7.8531	8.4814	7.9723	10.1881	0.0905261	477	509	399	404	380	405	479	675	Unknown	Unknown	Unknown	Unknown	Unknown	Unknown	Unknown	Unknown
ppa004756	-0.123399	0.0289005	0.0394239	0.172578	-0.210432	-0.0518652	4.3346	3.8314	4.4617	4.5089	8.4225	10.009	6.8242	7.9968	0.439733	240	210	217	209	330	387	332	429	Unknown	Unknown	Unknown	Unknown	Unknown	Unknown	Unknown	Unknown
ppa004764	0.0719707	0.253103	0.225118	-0.137013	0.0122924	0.0522278	20.669	22.2114	26.622	25.8873	23.1723	20.2053	23.4589	24.4147	0.114809	1834	1951	2075	1923	1455	1252	1829	2099	PF00023,PF00097	PTHR18958	KOG4172	0	0	AT3G23280.1	0	zinc finger (C3HC4-type RING finger) family protein / ankyrin repeat family protein
ppa004871	-0.0371222	-0.119478	0.0921234	0.0540672	-0.0125619	0.207258	7.6259	7.348	6.7671	8.3618	9.2844	9.8002	9.1685	11.4226	0.143	195	186	152	179	168	175	206	283	Unknown	Unknown	Unknown	Unknown	Unknown	Unknown	Unknown	Unknown
ppa004885	-0.00255264	-0.21682	-0.123635	0.217326	0.204423	0.212847	12.6305	12.5983	10.1685	11.1616	11.6301	14.4533	14.268	14.3887	0.12195	1349	1332	954	998	879	1078	1339	1489	PF03416	PTHR22624	KOG2674	0	0	AT2G44140.1	0	autophagy 4a (APG4a)
ppa004890	0.00822334	-0.0332717	0.0735292	-0.126345	-0.165347	-0.0880442	22.3198	22.5041	21.5894	24.0228	17.7362	15.6311	15.0332	16.2414	0.156535	1051	1049	893	947	591	514	622	741	PF00155	PTHR13693	KOG1357	2.3.1.50	K00654	AT5G23670.1	LCB2	LCB2; protein binding / serine C-palmitoyltransferase
ppa004894	0.0459324	-0.130645	0.124249	0.155367	-0.266979	-0.0783513	2.0658	2.1629	1.8128	2.3391	3.0865	3.6053	2.3633	2.8539	0.273784	192	199	148	182	203	234	193	257	Unknown	Unknown	Unknown	Unknown	Unknown	Unknown	Unknown	Unknown
ppa005087	0.0319245	0.136499	0.144109	-0.0447571	-0.175421	0.198907	17.9318	18.5135	20.5544	20.7114	12.0767	11.5481	10.1336	14.7344	0.241897	1452	1484	1462	1404	692	653	721	1156	PF00036	PTHR12085	KOG2562	0	0	AT5G18580.1	FASS	FASS (FASS 1); protein phosphatase type 2B regulator
ppa005102	0.167455	0.100384	0.28217	0.0325362	-0.0610518	-0.164886	14.6995	17.3791	16.2517	19.4916	15.3819	15.8906	14.4709	13.0437	0.103628	763	893	741	847	565	576	660	656	PF07859	PTHR23024	KOG1515	0	0	AT3G27320.1	0	hydrolase
ppa005123	-0.101895	-0.00948439	0.14369	-0.265613	-0.0458734	0.0202442	44.3983	40.0972	43.9792	51.259	35.7449	27.4069	34.1422	36.4759	0.202883	1255	1122	1092	1213	715	541	848	999	PF00646,PF01344,PF07646	PTHR23230	0	0	0	AT1G22040.1	0	kelch repeat-containing F-box family protein
ppa005127	-0.00586933	-0.160314	0.24353	0.00799255	-0.083919	-0.298589	4.6137	4.5867	3.9303	5.8859	5.6327	5.6779	5.1793	4.1787	0.155558	441	434	330	471	381	379	435	387	Unknown	Unknown	Unknown	Unknown	Unknown	Unknown	Unknown	Unknown
ppa005139	-0.0152898	0.0752014	0.0398043	-0.00372977	0.148767	0.200048	38.5474	37.9625	41.558	40.1127	33.3886	33.2643	38.7442	40.7829	0.0920156	3586	3496	3396	3124	2198	2161	3167	3676	PF00069	PTHR11909	KOG1163	2.7.11.1	K02218	AT1G72710.1	CKL2	CKL2 (CASEIN KINASE 1-LIKE PROTEIN 2); ATP binding / kinase/ protein kinase/ protein serine/threonine kinase
ppa005143	0.254501	-0.148242	0.0430825	0.0827372	-0.095112	0.154534	8.6589	11.1684	7.4659	9.0401	7.669	8.3305	6.9732	8.9506	0.15322	643	821	487	562	403	432	455	644	0	0	0	0	0	AT3G14830.1	0	unknown protein
ppa005197	-0.0623734	-0.0614819	-0.10087	-0.109555	0.0893932	0.274693	76.6124	71.9798	72.044	69.2615	89.7664	80.4516	98.1605	118.144	0.0982961	8036	7474	6638	6082	6663	5893	9047	12007	PF02020	PTHR14208	KOG2297	0	0	AT5G36230.1	0	eIF4-gamma/eIF5/eIF2-epsilon domain-containing protein
ppa005256	0.276263	0.0271088	0.114077	0.188674	-0.200109	-0.0330088	87.9561	115.943	90.3731	98.5846	45.8947	55.4246	37.5713	44.4045	0.323146	2627	3428	2371	2465	970	1156	986	1285	PF00564	0	0	0	0	AT5G64430.1	0	octicosapeptide/Phox/Bem1p (PB1) domain-containing protein
ppa005306	0.0990815	0.123813	0.00236531	-0.0758826	-0.0768205	-0.0680943	9.8813	10.9105	11.1837	9.9047	10.4728	9.7075	9.6984	9.7834	0.0588845	516	564	513	433	387	354	445	495	Unknown	Unknown	Unknown	Unknown	Unknown	Unknown	Unknown	Unknown
ppa005315	-0.0112781	-0.00144313	0.00066772	0.0251237	0.0233084	0.0179978	154.865	153.128	154.642	154.968	170.652	174.994	174.676	173.751	0.0600139	10199	9983	8946	8544	7953	8048	10108	11087	PF00155	PTHR11879	KOG1411	2.6.1.1	K00813	AT5G11520.1	ASP3	ASP3 (ASPARTATE AMINOTRANSFERASE 3); L-aspartate:2-oxoglutarate aminotransferase
ppa005359	-0.0356463	0.0729121	0.0964776	-0.0323173	-0.0245508	-0.14273	12.3592	11.9264	13.294	13.611	8.1602	7.9007	7.9623	7.0748	0.226389	961	918	908	886	449	429	544	533	PF07479	PTHR11728	KOG2711	0	0	AT2G41540.1	GPDHC1	GPDHC1; NAD or NADH binding / glycerol-3-phosphate dehydrogenase (NAD+)
ppa005407	0.241461	0.0947969	-0.123735	0.123055	0.108452	0.187628	5.9526	7.5783	6.5445	5.2598	6.453	7.298	7.1922	7.7848	0.130981	146	184	141	108	112	125	155	185	Unknown	Unknown	Unknown	Unknown	Unknown	Unknown	Unknown	Unknown
ppa005421	-0.0356369	0.0555324	0.24098	-0.0857715	0.161978	0.129768	42.6543	41.161	45.09	54.2774	51.6655	47.4188	60.7501	58.8245	0.109018	2772	2648	2574	2953	2376	2152	3469	3704	PF00108,PF02803	PTHR18919	KOG1389	2.3.1.16	K00632	AT2G33150.1	PKT3	PKT3 (PEROXISOMAL 3-KETOACYL-COA THIOLASE 3); acetyl-CoA C-acyltransferase
ppa005497	0.201855	-0.0383583	-0.222613	0.165578	0.0727862	0.254379	4.1959	5.1344	4.038	3.3585	4.8291	5.6987	5.1937	6.2279	0.185389	194	235	164	130	158	184	211	279	Unknown	Unknown	Unknown	Unknown	Unknown	Unknown	Unknown	Unknown
ppa005506	-0.188205	-0.264012	-0.263711	-0.278239	-0.0238381	0.0528597	60.0412	49.7408	46.1095	46.1234	51.2051	38.7682	49.9989	53.9846	0.144709	4797	3934	3236	3085	2895	2163	3510	4179	PF07145	0	0	0	0	AT2G26280.1	CID7	CID7; ATP binding / damaged DNA binding / protein binding
ppa005538	-0.204173	-0.248282	-0.257356	-0.202147	-0.228498	-0.0164209	7.7199	6.2942	6.0226	5.9682	11.5738	9.4555	9.2096	11.3853	0.28956	394	318	270	255	418	337	413	563	Unknown	Unknown	Unknown	Unknown	Unknown	Unknown	Unknown	Unknown
ppa005567	-0.0109985	-0.140755	-0.104148	-0.1006	-0.159318	0.00695827	5.1745	5.1179	4.4951	4.6627	8.8793	8.0295	7.5716	8.9413	0.312238	574	562	438	433	697	622	738	961	PF03735	0	KOG4675	0	0	AT5G13020.1	0	emsy N terminus domain-containing protein / ENT domain-containing protein
ppa005595	-0.058372	-0.156519	-0.114533	-0.0167427	0.133284	0.174684	10.088	9.516	8.6264	8.9963	6.6071	6.4974	7.5491	7.8682	0.179492	438	409	329	327	203	197	288	331	Unknown	Unknown	Unknown	Unknown	Unknown	Unknown	Unknown	Unknown
ppa005608	0.0287847	0.0410851	0.0829878	0.151911	0.211943	0.0806404	9.2559	9.5262	9.6441	10.0568	7.7839	9.0609	9.6215	8.4376	0.0848759	531	541	486	483	316	363	485	469	Unknown	Unknown	Unknown	Unknown	Unknown	Unknown	Unknown	Unknown
ppa005642	-0.0368249	-0.170797	-0.26071	-0.00541784	0.0132576	-0.027866	48.1553	46.4143	40.5946	37.1039	42.5735	42.3435	43.1417	41.4036	0.0929013	2420	2309	1792	1561	1514	1486	1905	2016	PF00091,PF03953	PTHR11588	KOG1376	0	0	AT5G19770.1	TUA3	TUA3; structural constituent of cytoskeleton
ppa005644	-0.169261	-0.141695	-0.127591	-0.175906	-0.135748	-0.131135	65.451	55.2595	56.804	57.6109	65.9387	55.3025	57.5686	57.8348	0.0835888	3337	2789	2544	2459	2379	1969	2579	2857	PF00091,PF03953	PTHR11588	KOG1375	0	K07375	AT1G75780.1	TUB1	TUB1; GTP binding / GTPase/ structural molecule
ppa005679	0.168683	0.0771269	-0.0548678	0.0817075	-0.090992	0.00762418	15.3419	18.1609	16.572	14.5228	31.3067	33.9721	28.5838	31.5463	0.399356	1036	1214	983	821	1496	1602	1696	2064	0	PTHR19308	KOG2761	0	0	AT4G14500.1	0	unknown protein
ppa005717	0.10094	-0.0255373	0.0873302	-0.111237	0.00344795	-0.00423053	315.313	348.802	307.363	344.087	214.279	191.721	215.019	213.375	0.234629	15758	17256	13493	14396	7578	6691	9442	10332	PF00009,PF03144,PF03143	PTHR23115	KOG0052	0	0	AT5G60390.1	0	elongation factor 1-alpha / EF-1-alpha
ppa005786	-0.0500771	0.0341493	-0.046714	0.0450028	0.194364	0.278626	9.082	8.6384	9.3975	8.6675	8.2032	8.5808	9.9631	10.839	0.0477612	582	548	529	465	372	384	561	673	PF00612	0	0	0	0	AT4G23060.1	IQD22	IQD22 (IQ-domain 22); calmodulin binding
ppa005832	0.174748	-0.0114483	-0.00671264	0.0663571	0.108391	0.254299	6.1583	7.3342	6.0882	6.1171	7.5574	8.0759	8.4226	9.7457	0.126967	570	672	495	474	495	522	685	874	PF01040	PTHR11048	KOG1380	2.5.1.-	K02257	AT2G44520.1	COX10	COX10 (cytochrome c oxidase 10); prenyltransferase/ protoheme IX farnesyltransferase
ppa005863	0.112188	0.033287	-0.128025	0.144548	0.119046	0.212066	21.8659	24.4619	22.606	19.2383	24.0449	27.7843	27.0847	29.725	0.122787	577	639	524	425	449	512	628	760	PF03909	PTHR16019	KOG2690	0	0	AT4G13110.1	0	BSD domain-containing protein
ppa005875	0.0434682	-0.0505218	0.0874944	0.0132538	0.230609	0.194088	5.5372	5.7832	5.2644	6.0435	6.7156	6.8052	8.4574	8.1541	0.103944	649	671	542	593	557	557	871	926	PF10155	PTHR15975	KOG4508	0	0	AT5G18420.1	0	unknown protein
ppa005881	-0.0866024	0.024803	0.182431	-0.226949	0.0252434	0.219589	15.5138	14.2268	15.9034	18.6186	16.2959	12.9872	16.7125	20.2976	0.123067	1909	1733	1719	1918	1419	1116	1807	2420	PF00069,PF07714,PF03822	PTHR22982	KOG0583	0	0	AT2G26980.4	CIPK3	CIPK3 (CBL-INTERACTING PROTEIN KINASE 3); kinase/ protein kinase/ protein serine/threonine kinase
ppa005884	0.0357522	0.0678884	-0.0499183	-0.257706	0.0074535	0.0729158	6.426	6.6599	6.8774	6.1131	9.3165	7.2	9.3862	10.0212	0.161776	501	514	471	399	514	392	643	757	Unknown	Unknown	Unknown	Unknown	Unknown	Unknown	Unknown	Unknown
ppa005906	0.176218	-0.0393184	0.0644015	0.0675526	0.0469231	-0.00556057	7.6202	9.0886	7.3264	8.1271	10.135	10.8433	10.6219	10.0788	0.159975	476	562	402	425	448	473	583	610	PF01585,PF00467	PTHR15818	KOG4315	0	0	AT1G33520.1	MOS2	MOS2 (modifier of snc1, 2); RNA binding / nucleic acid binding / protein binding
ppa005911	0.205385	0.0978953	0.247137	-0.193987	-0.0730213	0.166342	11.8953	14.6074	13.1187	15.2302	15.155	12.4827	14.0878	17.8977	0.104623	640	778	620	686	577	469	666	933	0	PTHR12320	KOG1379	0	0	AT4G16580.1	0	catalytic
ppa005916	0.127059	-0.0597475	-0.0899072	-0.184467	0.043682	-0.0247943	23.6544	26.8592	22.2825	21.6205	24.3493	20.2476	25.4365	23.753	0.100232	1959	2202	1621	1499	1427	1171	1851	1906	PF02771,PF02770,PF00441	PTHR10909	KOG0138	1.3.3.6	K00232	AT3G51840.1	ACX4	ACX4 (ACYL-COA OXIDASE 4); acyl-CoA oxidase/ oxidoreductase
ppa005917	-0.137319	0.0233758	-0.21771	-0.109361	-0.22291	0.0739881	4.0886	3.564	4.1853	3.2887	3.6344	3.2579	2.9082	3.9135	0.106828	248	214	223	167	156	138	155	230	Unknown	Unknown	Unknown	Unknown	Unknown	Unknown	Unknown	Unknown
ppa005940	-0.0980083	0.021512	0.165228	-0.0220225	-0.19687	-0.17575	5.1736	4.6906	5.2861	6.1031	4.5864	4.4865	3.7668	3.8472	0.120071	644	578	578	636	404	390	412	464	Unknown	Unknown	Unknown	Unknown	Unknown	Unknown	Unknown	Unknown
ppa005980	0.0503219	0.0586448	-0.284112	0.108541	-0.26779	-0.145914	0.9785	1.029	1.0376	0.7365	1.1365	1.2668	0.8695	0.9822	0.171501	73	76	68	46	60	66	57	71	Unknown	Unknown	Unknown	Unknown	Unknown	Unknown	Unknown	Unknown
ppa005998	-0.292546	-0.200245	0.0243967	-0.0588837	0.151676	0.114173	9.892	7.383	8.0969	10.1363	12.6155	11.8941	14.6817	14.1413	0.204532	605	447	435	519	546	508	789	838	Unknown	Unknown	Unknown	Unknown	Unknown	Unknown	Unknown	Unknown
ppa006002	-0.0723046	-0.170579	0.114217	-0.0157402	-0.0955142	0.178724	7.3044	6.7949	6.1589	8.1882	7.9401	7.8161	7.2168	9.4939	0.105059	455	419	337	427	350	340	395	573	Unknown	Unknown	Unknown	Unknown	Unknown	Unknown	Unknown	Unknown
ppa006005	-0.0297629	-0.0639928	-0.00116417	-0.0836955	-0.184371	0.123333	4.6412	4.5051	4.3535	4.6358	2.9506	2.7137	2.4538	3.3379	0.22392	409	393	337	342	184	167	190	285	Unknown	Unknown	Unknown	Unknown	Unknown	Unknown	Unknown	Unknown
ppa006012	-0.210685	-0.231055	-0.0859427	-0.0934279	0.0791917	0.0929184	8.9019	7.2108	7.0654	8.1688	13.9434	12.6997	15.0925	15.3011	0.303831	535	429	373	411	593	533	797	891	Unknown	Unknown	Unknown	Unknown	Unknown	Unknown	Unknown	Unknown
ppa006020	-0.134348	-0.237976	-0.110263	-0.218282	0.0801407	0.0378541	16.3657	14.3083	12.8998	14.6571	17.5792	14.1319	19.046	18.2574	0.112727	1063	920	736	797	808	641	1087	1149	PF07800	0	0	0	0	AT3G25910.1	0	zinc ion binding
ppa006045	0.203683	-0.0575544	-0.287683	0.205546	-0.102836	0.0774529	23.8175	29.1981	22.4854	17.8631	22.5316	27.6732	20.3297	24.3461	0.169889	1564	1898	1297	982	1047	1269	1173	1549	PF00069	PTHR11909	KOG1163	0	K00924	AT4G28880.1	ckl3	ckl3 (Casein Kinase I-like 3); ATP binding / kinase/ protein kinase/ protein serine/threonine kinase
ppa006092	0.0236652	-0.093514	0.0923588	0.0506746	-0.0818777	-0.0160061	5.6791	5.8151	5.1721	6.2286	8.609	9.0565	7.9322	8.4723	0.243589	220	223	176	202	236	245	270	318	Unknown	Unknown	Unknown	Unknown	Unknown	Unknown	Unknown	Unknown
ppa006104	-0.252966	-0.246377	-0.242758	0.172876	-0.188032	-0.187973	1.8702	1.4522	1.4618	1.4671	2.0512	2.4383	1.6996	1.6997	0.226366	134	103	92	88	104	122	107	118	Unknown	Unknown	Unknown	Unknown	Unknown	Unknown	Unknown	Unknown
ppa006116	-0.0996835	0.0212426	0.210782	0.025847	0.0840385	0.271441	16.1948	14.6583	16.5425	19.9948	16.0213	16.4408	17.4259	21.0176	0.106856	1577	1413	1415	1630	1104	1118	1491	1983	PF01805,PF01585	PTHR23340	0	0	0	AT3G52120.1	0	SWAP (Suppressor-of-White-APricot)/surp domain-containing protein / D111/G-patch domain-containing protein
ppa006151	-0.000559595	-0.0901124	0.109284	-0.0145426	0.0450081	0.202942	22.1651	22.1527	20.2551	24.7247	20.9248	20.6227	21.8881	25.6329	0.0749288	1693	1675	1359	1581	1131	1100	1469	1897	PF00917,PF00651	PTHR23230	KOG1987	0	0	AT2G39760.1	BPM3	BPM3; protein binding
ppa006170	0.000200588	-0.204943	-0.288169	0.0504461	-0.148455	0.0193687	30.9061	30.9123	25.179	23.1683	23.2392	24.4416	20.0331	23.6937	0.138495	2430	2406	1739	1525	1293	1342	1384	1805	PF00076	PTHR10432	KOG0148	0	0	AT1G17370.1	UBP1B	UBP1B (oligouridylate binding protein 1B); mRNA 3\'-UTR binding
ppa006218	0.171562	0.0583936	-0.0476686	0.196061	0.185555	0.269137	21.8452	25.9337	23.1588	20.8283	25.7653	31.3461	31.0185	33.7225	0.153216	2443	2871	2275	1950	2039	2448	3048	3654	PF00069	PTHR11295	KOG0658	0	K00924	AT1G09840.1	ATSK41	ATSK41 (SHAGGY-LIKE PROTEIN KINASE 41); ATP binding / protein kinase/ protein serine/threonine kinase
ppa006262	0.250882	-0.0384482	0.00623762	-0.0223583	-0.0327797	0.00459855	9.669	12.4262	9.3043	9.7295	19.0274	18.6067	18.4138	19.1151	0.346499	698	888	590	588	972	938	1168	1337	PF00069,PF07714	PTHR23258	KOG1187	0	K00924	AT2G02800.1	APK2B	APK2B (PROTEIN KINASE 2B); ATP binding / kinase/ protein kinase/ protein serine/threonine kinase
ppa006264	-0.0170863	-0.249323	-0.293609	0.143523	-0.141116	0.0160123	5.7257	5.6287	4.4622	4.2689	6.2449	7.2087	5.423	6.3457	0.197374	149	145	102	93	115	131	124	160	Unknown	Unknown	Unknown	Unknown	Unknown	Unknown	Unknown	Unknown
ppa006268	0.0275407	0.0513197	0.0870907	-0.293863	-0.156166	0.0884371	43.2933	44.5022	45.5731	47.2328	48.404	36.0793	41.4056	52.8797	0.0989788	2562	2607	2369	2340	2027	1491	2153	3032	PF04859	0	0	0	0	AT2G45260.1	0	unknown protein
ppa006311	0.0337615	-0.145663	-0.245836	-0.142168	-0.123402	-0.0948812	22.2116	22.9743	19.2008	17.3706	24.7727	21.4897	21.8968	22.5303	0.125004	1338	1370	1016	876	1056	904	1159	1315	PF00795	PTHR23088	KOG0808	3.5.1.6	K01431	AT5G64370.1	BETA-UP	BETA-UP (beta-ureidopropionase); beta-ureidopropionase
ppa006319	-0.198464	-0.00333919	-0.222613	-0.142368	0.137198	0.272093	19.9183	16.3328	19.8519	15.9431	16.4645	14.2797	18.8857	21.6131	0.13258	2337	1897	2046	1566	1367	1170	1947	2457	PF07714,PF00069	PTHR23257	KOG0192	0	0	AT4G31170.1	0	protein kinase family protein
ppa006327	-0.164601	-0.119635	0.145468	-0.0820612	-0.0146429	0.0778131	20.9834	17.7988	18.6174	24.269	25.8871	23.8476	25.5108	27.9819	0.149692	630	529	491	610	550	500	673	814	PF08799,PF02840	PTHR13007	KOG2808	0	0	AT1G03140.1	0	splicing factor Prp18 family protein
ppa006353	-0.0723167	-0.0599033	-0.0778581	-0.204381	-0.26119	-0.154687	18.8307	17.517	17.7358	17.4202	19.4792	15.8785	15.0016	16.6875	0.0701374	2780	2560	2300	2153	2035	1637	1946	2387	PF00929,PF06839	PTHR23044	KOG0542	0	0	AT3G15140.1	0	exonuclease family protein
ppa006375	0.247802	-0.146718	-0.243713	0.0553098	-0.154027	0.149189	9.2978	11.9124	8.029	7.2868	13.4276	14.1912	11.5108	15.588	0.270609	410	520	311	269	419	437	446	666	Unknown	Unknown	Unknown	Unknown	Unknown	Unknown	Unknown	Unknown
ppa006395	-0.286126	0.227282	0.177718	0.0231118	-0.246624	-0.237988	2.9755	2.2351	3.7348	3.5542	5.4446	5.5719	4.2546	4.2915	0.341403	78	58	86	78	101	102	98	109	Unknown	Unknown	Unknown	Unknown	Unknown	Unknown	Unknown	Unknown
ppa006404	0.117551	-0.215267	-0.237898	-0.103121	-0.157736	-0.0900818	90.8704	102.206	73.2712	71.6316	97.8529	88.2651	83.5737	89.4235	0.143858	7072	7874	5009	4667	5389	4797	5715	6743	PF03348	PTHR10383	KOG2592	0	0	AT1G16180.1	0	TMS membrane family protein / tumour differentially expressed (TDE) family protein
ppa006435	-0.103793	-0.201955	0.00352936	-0.0559209	-0.0209562	0.271844	7.8346	7.0622	6.4019	7.8623	7.0257	6.6436	6.88	9.2204	0.0843903	613	547	440	515	389	363	473	699	Unknown	Unknown	Unknown	Unknown	Unknown	Unknown	Unknown	Unknown
ppa006458	0.246719	-0.0439782	0.0639	-0.142839	-0.154823	0.119725	3.8675	4.9497	3.7011	4.1227	3.7669	3.2655	3.2266	4.246	0.143369	251	318	211	224	173	148	184	267	Unknown	Unknown	Unknown	Unknown	Unknown	Unknown	Unknown	Unknown
ppa006484	-0.14497	-0.142417	-0.0376429	-0.133773	-0.0133205	0.132891	6.5127	5.6338	5.6482	6.2721	6.6807	5.8442	6.5923	7.6302	0.0742065	1058	906	806	853	768	663	941	1201	PF07777,PF00170,PF07716	PTHR22952	0	0	0	AT2G35530.1	0	bZIP transcription factor family protein
ppa006499	0.125512	0.282767	0.106942	-0.00346462	0.145717	0.157161	10.2446	11.6146	13.5925	11.4009	9.4257	9.3931	10.9043	11.0298	0.146597	278	312	324	259	181	178	260	290	Unknown	Unknown	Unknown	Unknown	Unknown	Unknown	Unknown	Unknown
ppa006500	-0.186673	-0.209369	0.100856	-0.20143	-0.272081	-0.217091	17.3638	14.407	14.0837	19.2064	16.782	13.7203	12.7844	13.5071	0.137922	946	777	674	876	647	522	612	713	PF00917,PF00651	PTHR23230	KOG1987	0	0	AT3G06190.1	BPM2	BPM2 (BTB-POZ AND MATH DOMAIN 2); protein binding
ppa006501	0.00326561	-0.0377124	-0.0394279	0.104833	0.0469525	0.00547162	6.6036	6.6252	6.3592	6.3483	4.6659	5.1816	4.8902	4.6915	0.139227	292	290	247	235	146	160	190	201	Unknown	Unknown	Unknown	Unknown	Unknown	Unknown	Unknown	Unknown
ppa006502	-0.0901896	-0.016961	-0.00641073	0.017624	-0.0548319	0.0247462	13.4737	12.3117	13.2471	13.3876	13.1551	13.389	12.4532	13.4847	0.0327678	660	597	570	549	456	458	536	640	Unknown	Unknown	Unknown	Unknown	Unknown	Unknown	Unknown	Unknown
ppa006521	-0.194976	0.016311	-0.141582	0.00987715	-0.0503658	-0.209878	16.601	13.6602	16.874	14.4094	28.7122	28.9972	27.3019	23.2765	0.355432	728	593	650	529	891	888	1052	989	PF00096,PF12171	PTHR13182	KOG2785	0	0	AT4G31420.1	0	zinc finger (C2H2 type) family protein
ppa006541	0.0116379	0.133414	0.27558	-0.07065	0.215117	0.20472	20.2547	20.4918	23.1455	26.6814	20.1636	18.7882	25.003	24.7444	0.132997	1323	1325	1328	1459	932	857	1435	1566	PF05623	0	0	0	0	AT2G01260.1	0	unknown protein
ppa006574	-0.0291672	-0.0765359	-0.044735	-0.1698	0.0184809	0.0972808	27.9274	27.1246	25.8697	26.7056	29.5185	24.9087	30.0691	32.5344	0.0595986	2206	2121	1795	1766	1650	1374	2087	2490	PF00226	PTHR11821	KOG0691	0	0	AT1G21080.1	0	DNAJ heat shock N-terminal domain-containing protein
ppa006605	0.0307414	0.174445	0.173548	-0.0671295	-0.275059	-0.086215	8.7992	9.0739	10.4762	10.4668	12.7453	11.9178	9.6804	11.6925	0.146071	240	245	251	239	246	227	232	309	Unknown	Unknown	Unknown	Unknown	Unknown	Unknown	Unknown	Unknown
ppa006615	0.0395549	-0.169433	0.00748759	0.0753805	0.0151841	-0.0372902	20.8364	21.6771	17.5889	20.993	21.2876	22.9543	21.6133	20.5084	0.0854992	971	1000	720	819	702	747	885	926	PF04177	PTHR10933	KOG2830	0	0	AT5G53000.1	TAP46	TAP46 (2A phosphatase associated protein of 46 kD); protein phosphatase type 2A regulator
ppa006619	-0.112218	-0.0426625	0.267569	-0.212637	0.103311	0.187192	58.5223	52.3101	56.0781	76.476	66.7094	53.9312	73.9698	80.4421	0.15237	3734	3304	3143	4085	3012	2403	4147	4973	PF00270,PF00271	PTHR10967	KOG0328	0	K03257	AT3G19760.1	0	eukaryotic translation initiation factor 4A, putative / eIF-4A, putative / DEAD box RNA helicase, putative
ppa006633	-0.19218	-0.0649644	0.079363	-0.208328	0.14916	-0.00994599	19.2912	15.9183	18.0778	20.8846	27.4334	22.2743	31.8463	27.1619	0.193202	950	776	782	861	956	766	1378	1296	PF01008	PTHR10233	KOG1466	0	K03239	AT1G53880.1	0	GTP binding / translation initiation factor
ppa006636	0.150362	-0.262876	-0.190183	0.243626	-0.213971	0.0891489	14.7472	17.14	11.3382	12.1931	14.0042	17.8675	11.3066	15.31	0.179035	1189	1368	803	823	799	1006	801	1196	PF03676	PTHR13465	KOG2819	0	0	AT3G51130.1	0	unknown protein
ppa006638	0.247653	0.063692	0.282669	-0.0592024	-0.243721	-0.036678	3.5749	4.5795	3.81	4.7427	7.997	7.5373	6.2673	7.709	0.355756	235	298	220	261	372	346	362	491	Unknown	Unknown	Unknown	Unknown	Unknown	Unknown	Unknown	Unknown
ppa006642	-0.114883	0.186922	0.0187972	-0.155353	-0.182528	-0.200254	0.5639	0.5027	0.6798	0.5746	1.3594	1.1638	1.1326	1.1127	0.448069	34	30	36	29	58	49	60	65	Unknown	Unknown	Unknown	Unknown	Unknown	Unknown	Unknown	Unknown
ppa006828	0.0676815	-0.226532	-0.134632	0.135342	0.255969	0.00540463	5.4024	5.7807	4.3073	4.7219	4.0965	4.6902	5.2915	4.1187	0.133252	287	304	201	210	154	174	247	212	Unknown	Unknown	Unknown	Unknown	Unknown	Unknown	Unknown	Unknown
ppa006873	0.00823151	-0.00442991	0.249263	0.0114717	0.212448	0.163316	7.3075	7.3679	7.2752	9.3761	11.0333	11.1606	13.6449	12.9907	0.209185	526	525	460	565	562	561	863	906	PF00574	PTHR10381	KOG0840	0	0	AT1G49970.1	CLPR1	CLPR1; serine-type endopeptidase
ppa006890	-0.0837378	0.261049	0.150723	0.0599334	0.0498411	0.243285	6.2382	5.7371	8.099	7.253	5.8058	6.1644	6.1025	7.4049	0.14248	413	376	471	402	272	285	355	475	Unknown	Unknown	Unknown	Unknown	Unknown	Unknown	Unknown	Unknown
ppa006952	-0.0871919	0.0261382	0.18441	-0.26516	-0.246066	-0.0918085	13.8014	12.649	14.1669	16.5963	17.9343	13.7571	14.0223	16.3611	0.135518	895	812	807	901	823	623	799	1028	PF00097	PTHR22764	KOG1493	0	0	AT5G22000.1	RHF2A	RHF2A (RING-H2 GROUP F2A); protein binding / zinc ion binding
ppa006953	0.135296	0.132669	0.29887	-0.017583	0.0362323	0.0707922	7.8571	8.9954	8.9718	10.594	9.4209	9.2567	9.7685	10.112	0.0960648	660	748	662	745	560	543	721	823	PF00097	PTHR22764	KOG1493	0	0	AT5G22000.1	RHF2A	RHF2A (RING-H2 GROUP F2A); protein binding / zinc ion binding
ppa007011	-0.101898	-0.187668	-0.191531	0.189335	-0.0146694	0.117808	2.9408	2.6559	2.4376	2.4282	3.0833	3.726	3.0384	3.4688	0.170948	217	194	158	150	161	192	197	248	Unknown	Unknown	Unknown	Unknown	Unknown	Unknown	Unknown	Unknown
ppa007055	0.15183	-0.0280332	-0.167228	-0.108421	0.0903761	0.281432	5.7879	6.7369	5.6279	4.8966	5.5854	5.0115	6.1137	7.4008	0.117468	473	545	404	335	323	286	439	586	PF01243	PTHR13343	KOG3374	0	0	AT1G51560.1	0	FMN binding
ppa007129	0.158271	-0.231654	-0.0792479	0.000709183	-0.0312109	0.0353607	41.229	48.2991	32.7037	38.0878	45.2473	45.2794	43.8569	46.8759	0.136601	1240	1438	864	959	963	951	1159	1366	PF00097	PTHR22763	0	0	0	AT3G02340.1	0	zinc finger (C3HC4-type RING finger) family protein
ppa007161	-0.0582653	0.106686	0.00209479	-0.283904	0.0188639	-0.03348	54.8883	51.7816	61.0679	55.0034	60.2113	45.3294	61.3579	58.2288	0.105747	4054	3786	3962	3401	3147	2338	3982	4167	PF00069	PTHR11295	KOG0658	0	K00924	AT4G18710.1	BIN2	BIN2 (BRASSINOSTEROID-INSENSITIVE 2); glycogen synthase kinase 3/ kinase/ protein kinase
ppa007172	-0.254284	0.0162066	-0.28871	-0.228108	0.0138654	-0.0589103	33.2096	25.7531	33.7522	24.8816	37.6237	29.9499	38.149	35.4713	0.160243	1175	902	1049	737	942	740	1186	1216	PF08711,PF07500,PF01096	PTHR11477	KOG1105	0	K03145	AT2G38560.1	TFIIS	TFIIS (TRANSCRIPT ELONGATION FACTOR IIS); DNA binding / RNA polymerase II transcription elongation factor/ transcription factor
ppa007184	-0.0568648	0.152933	0.162892	0.232562	-0.00485899	0.186356	25.6973	24.2768	29.9437	30.2434	33.5864	42.3803	33.4236	40.4666	0.209512	679	635	695	669	628	782	776	1036	PF09790	0	KOG4688	0	0	AT5G64090.1	0	unknown protein
ppa007188	0.209616	-0.055295	-0.14072	-0.0228013	-0.016615	-0.11436	3.4502	4.2548	3.2646	2.9973	7.1551	6.9938	7.0372	6.3819	0.40499	77	94	64	56	113	109	138	138	Unknown	Unknown	Unknown	Unknown	Unknown	Unknown	Unknown	Unknown
ppa007191	0.0923781	0.146672	-0.119525	-0.0737525	-0.0572184	0.185842	2.4561	2.6938	2.8441	2.1794	3.332	3.0951	3.1467	4.0125	0.15164	175	190	178	130	168	154	197	277	Unknown	Unknown	Unknown	Unknown	Unknown	Unknown	Unknown	Unknown
ppa007193	0.07752	0.0291568	-0.0823264	-0.0451373	0.0195409	-0.197458	231.349	249.996	238.194	213.066	259.624	248.166	264.748	213.103	0.0685801	5795	6199	5241	4468	4602	4341	5827	5172	PF00847	0	0	0	K09286	AT1G78080.1	RAP2.4	RAP2.4 (related to AP2 4); DNA binding / transcription factor
ppa007210	-0.251918	-0.212793	-0.277133	-0.255839	-0.250095	-0.167378	19.1166	14.8595	15.4524	14.4895	24.2804	18.7995	18.9078	20.5383	0.209575	1245	958	884	790	1119	855	1082	1296	PF07145,PF00076	PTHR10432	KOG0131	0	0	AT1G32790.1	CID11	RNA-binding protein, putative
ppa007211	0.083611	0.146982	0.0723438	0.100238	0.113754	0.164489	81.274	88.3616	94.1424	87.3716	97.4913	107.77	109.237	114.922	0.0999901	4459	4799	4537	4013	3785	4129	5266	6109	PF00022	PTHR11937	KOG0676	0	K10355	AT5G09810.1	ACT7	ACT7 (ACTIN 7); structural constituent of cytoskeleton
ppa007262	-0.293554	-0.0327158	-0.194686	-0.00834982	0.10016	0.27489	10.579	7.8878	10.2385	8.7075	15.6824	15.552	17.3345	20.6441	0.295563	714	527	607	492	749	733	1028	1350	PF01553	PTHR23063	KOG2898	0	0	AT5G60620.1	0	phospholipid/glycerol acyltransferase family protein
ppa007265	0.238568	-0.120399	-0.124815	-0.0769444	-0.142361	-0.283243	5.9136	7.5069	5.2428	5.2197	31.7262	29.3766	27.5164	23.9005	0.899605	226	284	176	167	858	784	924	885	Unknown	Unknown	Unknown	Unknown	Unknown	Unknown	Unknown	Unknown
ppa007392	0.114802	0.172834	0.262271	-0.107831	-0.199093	-0.246387	1.2355	1.3858	1.4686	1.606	1.4635	1.3139	1.1993	1.1439	0.0923007	136	151	142	148	114	101	116	122	Unknown	Unknown	Unknown	Unknown	Unknown	Unknown	Unknown	Unknown
ppa007398	0.138929	-0.0760116	0.0188487	0.0229094	0.0346284	0.0936074	34.3714	39.4942	31.8556	35.0254	30.7933	31.5069	31.8783	33.815	0.0955891	2437	2772	1984	2079	1545	1560	1986	2323	PF00036	PTHR23050:SF21	0	0	0	AT4G38810.2	0	calcium-binding EF hand family protein
ppa007478	0.0185859	0.0485341	-0.00345982	-0.176669	-0.0495827	-0.109633	9.7283	9.9108	10.2121	9.6947	18.0119	15.095	17.1406	16.1416	0.294741	706	712	651	589	925	765	1093	1135	PF07851	PTHR21433	KOG4758	0	0	AT4G10430.1	0	unknown protein
ppa007502	0.149234	0.219507	0.0740202	-0.260914	-0.0261893	-0.0836565	8.2196	9.5425	10.2372	8.8511	9.7604	7.5189	9.5081	8.9771	0.113314	670	770	733	604	563	428	681	709	PF04055	PTHR10949	KOG2672	2.8.1.8	K03644	AT5G08415.1	0	lipoic acid synthase family protein
ppa007518	0.0825988	0.030331	-0.0642327	0.203038	0.0943348	-0.106018	25.5685	27.7701	26.3559	23.9778	34.9225	42.7842	38.3773	31.4096	0.239233	1703	1831	1542	1337	1646	1990	2246	2027	PF00505	PTHR13711	KOG0381	0	0	AT3G51880.2	HMGB1	HMGB1 (HIGH MOBILITY GROUP B 1); DNA binding / chromatin binding / structural constituent of chromatin / transcription factor
ppa007541	-0.137992	0.127508	-0.0732821	-0.0591789	0.06354	0.262501	13.2675	11.5574	15.0718	12.33	13.7465	12.9566	14.6483	17.8729	0.091908	937	808	935	729	687	639	909	1223	PF00641	PTHR12999	0	0	0	AT4G28990.1	0	RNA-binding protein-related
ppa007603	-0.0176429	0.0135755	-0.207405	0.00441032	-0.13202	0.201003	4.0313	3.9608	4.0864	3.2762	5.9049	5.931	5.1746	7.2195	0.245615	219	213	195	149	227	225	247	380	Unknown	Unknown	Unknown	Unknown	Unknown	Unknown	Unknown	Unknown
ppa007612	-0.107434	0.137707	0.286393	-0.289099	-0.0065626	0.156495	79.3321	71.251	91.0446	105.64	85.8569	64.3015	85.2953	100.401	0.17781	5680	5050	5726	6332	4350	3215	5366	6965	PF00023	PTHR18958	KOG4214	0	0	AT2G17390.1	AKR2B	AKR2B (ANKYRIN REPEAT-CONTAINING 2B); protein binding / transcription regulator
ppa007623	0.264397	0.279466	0.2822	-0.186547	-0.216473	-0.178238	17.1247	22.3074	22.6461	22.7081	10.9178	9.0598	8.7927	9.1354	0.354355	563	726	654	625	254	208	254	291	Unknown	Unknown	Unknown	Unknown	Unknown	Unknown	Unknown	Unknown
ppa007624	-0.0709704	-0.0175179	-0.0586647	-0.18922	-0.197778	-0.110129	23.7657	22.1375	23.353	22.4116	26.231	21.7089	21.5239	23.4956	0.070558	475	438	410	375	371	303	378	455	Unknown	Unknown	Unknown	Unknown	Unknown	Unknown	Unknown	Unknown
ppa007681	0.149895	0.110004	0.176343	0.252667	0.100875	0.0976173	11.6398	13.5221	12.9933	13.8845	13.0904	16.8533	14.4798	14.4327	0.127253	720	828	706	719	573	728	787	865	PF00254,PF00515,PF07719	PTHR10516	KOG0543	0	0	AT3G21640.1	TWD1	TWD1 (TWISTED DWARF 1); FK506 binding / calmodulin binding / peptidyl-prolyl cis-trans isomerase
ppa007694	-0.199953	-0.284286	-0.139144	-0.112175	0.133281	0.28077	7.2896	5.9685	5.4858	6.3427	5.3349	4.7688	6.0955	7.0642	0.150483	475	385	314	346	246	217	349	446	Unknown	Unknown	Unknown	Unknown	Unknown	Unknown	Unknown	Unknown
ppa007699	0.0183303	-0.016305	0.26062	0.135506	0.216998	0.156329	6.1894	6.3039	6.0893	8.0322	8.0267	9.1915	9.9719	9.3849	0.176714	243	245	210	264	223	252	344	357	Unknown	Unknown	Unknown	Unknown	Unknown	Unknown	Unknown	Unknown
ppa007743	0.0591601	0.244144	0.00196554	0.0531142	-0.0473944	0.18843	10.7244	11.378	13.69	10.7455	10.9789	11.5778	10.4707	13.2554	0.0971487	577	606	647	484	418	435	495	691	PF02374	PTHR10803	KOG2825	0	0	AT1G01910.1	0	anion-transporting ATPase, putative
ppa007758	-0.113455	0.0998546	-0.198815	0.0345519	0.0152499	0.0488915	15.5004	13.8379	17.1281	12.7057	10.334	10.6973	10.4928	10.8518	0.199849	886	783	860	608	418	427	527	601	PF07714,PF00069	PTHR23258	KOG1187	0	0	AT1G48210.1	0	serine/threonine protein kinase, putative
ppa007812	0.174815	-0.248083	0.242105	-0.0456041	-0.134238	-0.053446	6.8551	8.1646	5.349	8.7329	6.07	5.7994	5.3075	5.7541	0.199035	391	461	268	417	245	231	266	318	Unknown	Unknown	Unknown	Unknown	Unknown	Unknown	Unknown	Unknown
ppa007844	0.0379087	0.129643	-0.122231	-0.166159	-0.249867	-0.16531	11.7221	12.175	13.3447	10.3734	12.7854	10.8281	9.9586	10.8373	0.0956953	355	365	355	263	274	229	265	318	Unknown	Unknown	Unknown	Unknown	Unknown	Unknown	Unknown	Unknown
ppa007887	0.0366335	-0.0441829	-0.244462	-0.0611992	-0.0458017	-0.0567033	11.9664	12.4129	11.4492	9.3712	11.9146	11.2073	11.3812	11.2578	0.0943086	633	650	532	415	446	414	529	577	0	0	0	0	0	AT5G26770.1	0	unknown protein
ppa007896	0.208834	0.0141481	0.117127	0.0789438	0.22578	0.153174	145.993	179.899	148.073	164.135	164.13	177.612	205.704	191.298	0.0871645	7738	9439	6894	7283	6156	6574	9580	9824	0	0	0	0	0	AT2G46080.1	0	unknown protein
ppa007908	-0.00772385	-0.275822	-0.107004	-0.0279443	0.0393145	0.125043	11.2034	11.1172	8.5028	10.0665	5.2073	5.0638	5.4161	5.9009	0.328614	678	666	452	510	223	214	288	346	Unknown	Unknown	Unknown	Unknown	Unknown	Unknown	Unknown	Unknown
ppa007909	-0.0363843	-0.0548193	-0.127936	-0.188597	-0.00263992	-0.0094713	9.3338	9.0003	8.8359	8.2129	13.3134	11.0251	13.2783	13.1879	0.190667	748	714	622	551	755	617	935	1024	PF00400	PTHR19920	KOG0645	0	0	AT2G26060.1	emb1345	emb1345 (embryo defective 1345); nucleotide binding
ppa007917	-0.183592	-0.0492737	-0.268134	-0.194481	-0.0858735	-0.0581033	27.6584	23.0194	26.3286	21.1533	22.7574	18.7353	20.8847	21.4728	0.14117	1465	1207	1225	938	853	693	972	1102	PF00887,PF00023	PTHR18958	KOG0817	0	0	AT4G27780.1	ACBP2	ACBP2 (ACYL-COA BINDING PROTEIN ACBP 2); acyl-CoA binding / lead ion binding
ppa007938	-0.182343	-0.0838825	-0.116058	-0.0874893	0.295189	0.125819	20.6486	17.2068	18.9872	18.386	22.5662	20.6758	30.315	25.5918	0.0974334	931	768	752	694	720	651	1201	1118	0	0	0	0	0	AT3G07870.1	0	F-box family protein
ppa007993	-0.135275	-0.0602157	0.147187	-0.0545692	-0.0323164	0.176742	4.1565	3.6306	3.9136	4.8156	4.0409	3.8263	3.9124	4.8221	0.100915	266	230	220	258	183	171	220	299	Unknown	Unknown	Unknown	Unknown	Unknown	Unknown	Unknown	Unknown
ppa008038	0.292291	0.200334	0.0447121	-0.04137	-0.0514643	0.0424503	6.5804	8.8144	8.04	6.8813	10.2527	9.8372	9.7384	10.6973	0.179869	273	362	293	239	301	285	355	430	Unknown	Unknown	Unknown	Unknown	Unknown	Unknown	Unknown	Unknown
ppa008077	0.22785	0.126252	-0.175097	0.0996865	-0.244635	-0.142368	9.2682	11.6399	10.5154	7.7795	6.3716	7.0395	4.9889	5.5261	0.235145	296	368	295	208	144	157	140	171	Unknown	Unknown	Unknown	Unknown	Unknown	Unknown	Unknown	Unknown
ppa008230	0.0767732	0.0480157	0.240573	0.098772	0.220247	0.227082	14.3188	15.4614	15.0231	18.2132	13.7813	15.212	17.1768	17.2946	0.100429	740	791	682	788	504	549	780	866	PF00097,PF12483	PTHR12183	KOG1571	0	0	AT1G63900.1	0	zinc finger (C3HC4-type RING finger) family protein
ppa008250	0.1443	-0.236987	-0.216407	-0.123188	-0.111917	-0.160844	89.0741	102.901	70.2795	71.7409	80.043	70.7658	71.5679	68.1506	0.161452	5265	6021	3649	3550	3348	2921	3717	3903	PF00044,PF02800	PTHR10836	KOG0657	0	0	AT3G04120.1	GAPC1	GAPC1 (GLYCERALDEHYDE-3-PHOSPHATE DEHYDROGENASE C SUBUNIT 1); glyceraldehyde-3-phosphate dehydrogenase (phosphorylating)/ glyceraldehyde-3-phosphate dehydrogenase
ppa008287	0.114792	-0.0849405	0.149751	0.222528	-0.0691539	0.00853084	2.6488	2.971	2.4331	3.0767	4.879	6.095	4.553	4.9208	0.398106	145	161	117	141	189	233	219	261	Unknown	Unknown	Unknown	Unknown	Unknown	Unknown	Unknown	Unknown
ppa008340	0.290501	0.155512	0.213834	0.123833	-0.118551	-0.197368	35.7122	47.7507	41.721	44.2266	28.7513	32.5415	25.5371	23.6016	0.190065	2747	3636	2819	2848	1565	1748	1726	1759	PF04548,PF01926	PTHR10903	0	0	0	AT1G33970.1	0	avirulence-responsive protein, putative / avirulence induced gene protein, putative / AIG protein, putative
ppa008355	-0.0913405	-0.283377	-0.0975077	-0.206718	-0.106023	-0.135802	11.9219	10.8812	8.98	10.8143	9.9437	8.0867	8.9434	8.681	0.138351	798	721	528	606	471	378	526	563	PF01412,PF00168	PTHR23180	KOG0703	0	0	AT4G21160.1	ZAC	ZAC; ARF GTPase activator/ phospholipid binding
ppa008377	0.136817	-0.203207	-0.0519173	-0.135164	-0.00621227	0.099411	4.4967	5.156	3.6698	4.2692	6.7011	5.8539	6.6596	7.4015	0.221635	385	437	276	306	406	350	501	614	Unknown	Unknown	Unknown	Unknown	Unknown	Unknown	Unknown	Unknown
ppa008394	0.153033	-0.218751	-0.249048	0.0965282	0.0119264	-0.0931819	8.7577	10.2059	7.037	6.827	9.4434	10.4004	9.5567	8.6032	0.176119	996	1149	703	650	760	826	955	948	PF00300	PTHR23029	KOG4754	0	0	AT5G64460.1	0	unknown protein
ppa008400	0.130818	0.0223382	0.293644	0.144338	0.254033	0.226269	44.6179	50.8537	45.6258	59.8463	42.3236	48.8954	54.5642	53.0701	0.128477	2978	3360	2675	3344	1999	2279	3200	3432	PF00782	PTHR10159	KOG1719	0	0	AT2G35680.1	0	dual specificity protein phosphatase family protein
ppa008459	-0.0611886	-0.272929	-0.291192	-0.232545	-0.131783	0.00752331	51.3696	48.3206	39.0998	38.3922	46.3738	36.7519	40.6481	46.724	0.139954	2586	2408	1729	1618	1652	1292	1798	2279	PF00642,PF00076	PTHR12620	KOG2202	0	0	AT5G42820.1	U2AF35B	U2AF35B; RNA binding / nucleic acid binding / nucleotide binding / zinc ion binding
ppa008475	0.208143	0.213621	-0.209627	0.274256	0.188999	0.153573	2.4837	3.0584	3.0752	2.014	2.9206	3.8422	3.5282	3.4054	0.212764	137	167	149	93	114	148	171	182	Unknown	Unknown	Unknown	Unknown	Unknown	Unknown	Unknown	Unknown
ppa008493	0.0580207	-0.171487	0.0299608	-0.0661857	-0.288065	-0.177369	26.2049	27.7703	22.0753	27.0019	24.9801	23.3803	18.7279	20.9201	0.0867799	1223	1283	905	1055	825	762	768	946	PF00098,PF00249	0	0	0	0	AT5G47390.1	0	myb family transcription factor
ppa008664	-0.00848121	-0.0186742	0.22823	-0.222317	0.108952	-0.0159188	51.2353	50.8026	50.2874	64.3707	66.9359	53.593	74.6408	65.8788	0.132563	1139	1118	982	1198	1053	832	1458	1419	PF00804,PF05739	PTHR19957	KOG0810	0	K08486	AT3G11820.1	SYP121	SYP121 (SYNTAXIN OF PLANTS 121); SNAP receptor/ protein anchor
ppa008753	-0.0646442	-0.245315	-0.233519	-0.108937	-0.139632	-0.0418383	25.9237	24.3009	20.2842	20.5249	16.5222	14.8169	14.369	15.8452	0.210278	694	644	477	460	313	277	338	411	Unknown	Unknown	Unknown	Unknown	Unknown	Unknown	Unknown	Unknown
ppa008784	0.099745	-0.0476914	0.0700549	-0.185393	-0.0786424	0.0470986	5.3895	5.9548	5.1385	5.7806	7.8382	6.5118	7.2454	8.2162	0.159612	480	525	402	431	494	405	567	709	PF04078	PTHR12262	KOG3036	0	0	AT3G20800.1	0	rcd1-like cell differentiation protein, putative
ppa008812	-0.0280561	0.0176914	-0.060299	0.0891557	0.0684684	-0.121553	30.4554	29.6128	30.999	28.6733	28.3094	30.9493	30.3156	25.0692	0.0388247	1388	1336	1241	1094	913	985	1214	1107	PF01193,PF01000	PTHR11800	KOG1522	0	K03011	AT2G15430.1	NRPB3	NRPB3; DNA binding / DNA-directed RNA polymerase/ protein dimerization
ppa008829	-0.0393493	-0.0906175	-0.245126	-0.0616445	-0.171112	0.189356	3.2655	3.1395	2.9826	2.5556	6.174	5.8049	5.203	7.4611	0.394732	435	414	349	285	582	540	609	963	Unknown	Unknown	Unknown	Unknown	Unknown	Unknown	Unknown	Unknown
ppa008839	0.037585	-0.123835	0.155441	0.0481629	0.126145	0.218936	9.6579	10.0278	8.533	11.2821	12.4763	13.0919	14.1537	15.5299	0.161423	862	886	669	843	788	816	1110	1343	PF00808	PTHR10252	KOG1659	0	0	AT3G12480.1	NF-YC11	NF-YC11 (NUCLEAR FACTOR Y, SUBUNIT C11); DNA binding / transcription factor
ppa008841	0.223832	-0.269145	-0.206162	0.235468	0.0939947	0.120003	7.7553	9.7008	5.9253	6.3105	7.9804	10.0992	8.7669	8.9979	0.213957	298	369	200	203	217	271	296	335	Unknown	Unknown	Unknown	Unknown	Unknown	Unknown	Unknown	Unknown
ppa008928	0.112445	-0.0588857	0.290959	0.0644113	0.0784034	0.157525	33.533	37.5238	31.6154	44.8574	29.9244	31.9153	32.365	35.0298	0.158192	1810	2005	1499	2027	1143	1203	1535	1832	PF04502	PTHR12111	KOG2990	0	0	AT1G25682.1	0	cell cycle control protein-related
ppa008940	0.295373	-0.285614	0.234348	-0.0534472	-0.255952	-0.239669	2.801	3.7635	2.1051	3.5407	5.9565	5.6465	4.6114	4.6871	0.38753	103	137	68	109	155	145	149	167	Unknown	Unknown	Unknown	Unknown	Unknown	Unknown	Unknown	Unknown
ppa008941	0.0467732	-0.124525	-0.130379	-0.0625747	-0.192709	-0.0217582	277.279	290.556	244.814	243.385	172.646	162.174	142.385	168.93	0.229661	10288	10672	7979	7560	4533	4202	4642	6073	0	PTHR11054	KOG3147	3.1.1.31	K01057	AT5G24400.1	emb2024	emb2024 (embryo defective 2024); 6-phosphogluconolactonase/ catalytic
ppa009045	0.136788	-0.0430993	0.0940582	-0.00426792	-0.038016	0.223865	27.3494	31.3584	26.1957	30.0467	25.2182	25.1108	24.2775	31.5455	0.0946628	2118	2404	1782	1948	1382	1358	1652	2367	PF00076	PTHR10548	KOG0105	0	0	AT1G02840.2	SR1	SR1; RNA binding / nucleic acid binding / nucleotide binding
ppa009070	-0.129805	-0.0495649	-0.112935	-0.21037	-0.0805748	0.00783079	17.7618	15.5996	16.9029	15.865	14.819	12.0076	13.6718	14.9355	0.128729	896	779	749	670	529	423	606	730	PF08577,PF11566	PTHR13266	KOG4761	0	K06700	AT3G53970.1	0	proteasome inhibitor-related
ppa009077	0.196468	0.11778	-0.11735	0.277942	0.0539452	-0.100016	61.223	74.5143	68.8757	54.444	64.7918	85.5517	68.383	58.6251	0.159325	3393	4088	3353	2526	2541	3311	3330	3148	PF00010	0	0	0	0	AT5G54680.1	ILR3	ILR3 (iaa-leucine resistant3); DNA binding / transcription factor
ppa009080	0.186816	-0.278994	-0.0961827	-0.00334503	-0.25791	-0.210624	21.2351	25.5969	16.0653	19.2878	28.8072	28.711	22.2583	23.3361	0.225292	1899	2266	1262	1444	1823	1793	1749	2022	PF01014	PTHR10395	KOG1599	0	0	AT2G26230.1	0	uricase / urate oxidase / nodulin 35, putative
ppa009094	0.176605	-0.160546	0.0927593	0.0446829	-0.0471442	-0.149405	26.1385	31.1874	22.2616	28.6791	66.9465	70.0057	63.8636	57.6557	0.528704	933	1102	698	857	1691	1745	2003	1994	0	0	0	0	0	AT4G02040.1	0	unknown protein
ppa009124	0.0334241	-0.106636	-0.207737	0.0314042	-0.118388	0.0464851	47.5596	49.1761	42.7491	38.6384	49.4068	50.983	43.8906	51.7577	0.102262	1782	1824	1407	1212	1310	1334	1445	1879	PF10160	0	KOG4536	0	0	AT3G05010.1	0	transmembrane protein, putative
ppa009137	-0.19861	0.0185645	-0.242563	-0.0400661	0.098943	0.0817135	27.922	22.8924	28.4452	21.908	26.8472	25.7928	29.6394	29.1331	0.104724	1189	965	1064	781	809	767	1109	1202	PF09816	PTHR15970	KOG4795	0	0	AT1G71080.1	0	unknown protein
ppa009145	-0.0067285	0.0276162	0.177732	-0.173322	-0.277887	-0.0180604	5.8605	5.8212	6.0246	7.0004	6.509	5.4732	4.9298	6.3925	0.0898811	299	294	270	299	235	195	221	316	Unknown	Unknown	Unknown	Unknown	Unknown	Unknown	Unknown	Unknown
ppa009178	0.0889506	-0.0807403	-0.15069	-0.0478023	-0.0884888	0.0348136	17.9368	19.6054	16.5455	15.4277	22.229	21.1914	20.3465	23.0165	0.141209	1829	1979	1482	1317	1604	1509	1823	2274	PF00149	PTHR11668	KOG0373	3.1.3.16	K01090	AT1G50370.1	0	serine/threonine protein phosphatase, putative
ppa009181	-0.0414991	-0.0872373	0.0786346	0.0289988	0.0622442	-0.038519	9.818	9.4189	8.9978	10.6212	21.9893	22.6363	23.4015	21.1584	0.469413	159	151	128	144	252	256	333	332	Unknown	Unknown	Unknown	Unknown	Unknown	Unknown	Unknown	Unknown
ppa009183	0.15393	0.237064	0.0097389	-0.190375	-0.116391	0.199215	2.5852	3.0154	3.2768	2.6105	2.8624	2.3662	2.5479	3.4934	0.118685	97	112	108	82	76	62	84	127	Unknown	Unknown	Unknown	Unknown	Unknown	Unknown	Unknown	Unknown
ppa009189	0.281979	-0.00997562	-0.133697	0.0698235	0.228878	0.232018	31.362	41.5782	31.0507	27.4372	31.8921	34.1985	40.0944	40.2205	0.144817	1719	2256	1495	1259	1237	1309	1931	2136	PF03031	PTHR12210	KOG1605	0	0	AT3G55960.1	0	NLI interacting factor (NIF) family protein
ppa009212	0.22113	-0.00836868	-0.140212	0.256679	0.122026	0.0853291	7.8356	9.7748	7.7703	6.8105	6.5147	8.4211	7.3602	7.095	0.149573	481	594	419	350	283	361	397	422	Unknown	Unknown	Unknown	Unknown	Unknown	Unknown	Unknown	Unknown
ppa009222	0.12841	0.0752704	-0.0510348	0.11205	0.188995	0.298878	16.0408	18.2387	17.2948	15.2427	21.1431	23.65	25.5416	28.5082	0.17274	1115	1255	1056	887	1040	1148	1560	1920	PF03643	PTHR12233	KOG3063	0	0	AT5G53530.1	VPS26A	VPS26A (VACUOLAR PROTEIN SORTING 26A)
ppa009286	-0.00310444	-0.0416061	-0.0733887	-0.124287	0.0652368	0.0550105	69.105	68.8908	66.2888	64.2151	32.5967	28.787	34.7941	34.4401	0.344454	2891	2853	2436	2249	965	841	1279	1396	PF00076	PTHR10432	KOG0131	0	0	AT5G50250.1	0	31 kDa ribonucleoprotein, chloroplast, putative / RNA-binding protein RNP-T, putative / RNA-binding protein 1/2/3, putative / RNA-binding protein cp31, putative
ppa009294	-0.0708505	0.0961773	0.20065	0.169949	0.245567	0.194814	24.2694	22.6094	26.7195	29.662	25.8567	30.6465	33.0538	31.4181	0.115959	1337	1233	1293	1368	1008	1179	1600	1677	PF00076,PF00098	PTHR10548	KOG0109	0	0	AT2G37340.1	RSZ33	RSZ33; nucleic acid binding / zinc ion binding
ppa009295	0.110574	0.100479	0.0116742	0.141126	0.00180454	0.0954649	24.2194	27.0511	26.7794	24.5038	25.0254	28.8185	25.0706	27.5322	0.0686033	1183	1308	1149	1002	865	983	1076	1303	PF00076	PTHR10432	KOG0131	0	0	AT2G37220.1	0	29 kDa ribonucleoprotein, chloroplast, putative / RNA-binding protein cp29, putative
ppa009339	-0.0698974	-0.194564	-0.00765136	0.271065	-0.105238	-0.0119474	1.4694	1.3702	1.2096	1.4582	1.0862	1.4244	0.9777	1.0733	0.115972	65	60	47	54	34	44	38	46	Unknown	Unknown	Unknown	Unknown	Unknown	Unknown	Unknown	Unknown
ppa009358	0.259659	-0.14329	-0.16594	0.0305373	0.144166	0.179664	8.0391	10.4226	6.9659	6.8099	8.8718	9.1469	10.2476	10.6179	0.165285	808	1037	615	573	631	642	905	1034	PF06454	0	0	0	0	AT2G02180.1	TOM3	TOM3; protein binding
ppa009391	0.168675	-0.00451437	-0.102626	-0.0799138	-0.060561	0.156545	7.2599	8.5938	7.2272	6.5518	7.3668	6.801	6.9339	8.6152	0.0967483	454	532	397	343	326	297	381	522	Unknown	Unknown	Unknown	Unknown	Unknown	Unknown	Unknown	Unknown
ppa009427	-0.146293	-0.107754	-0.082287	-0.194071	0.0236339	-0.0629135	50.7049	43.8042	45.5253	46.6996	56.9591	46.9115	58.3213	53.486	0.0981772	2721	2327	2146	2098	2163	1758	2750	2781	0	PTHR10639	KOG4031	0	0	AT2G40060.1	0	protein binding / structural molecule
ppa009434	0.0101201	0.00958604	0.0474191	-0.0416825	0.0558155	0.291213	6.4887	6.5547	6.5512	6.8038	5.4353	5.2134	5.7473	7.2727	0.108675	221	221	196	194	131	124	172	240	Unknown	Unknown	Unknown	Unknown	Unknown	Unknown	Unknown	Unknown
ppa009507	0.0780895	0.0848595	0.229678	-0.141537	0.015496	-0.119203	59.7025	64.5515	64.99	75.1174	45.6178	39.5973	46.3302	40.4916	0.227604	3882	4155	3712	4089	2099	1798	2647	2551	PF02071,PF07719,PF00515	PTHR13768	KOG1586	0	0	AT3G56190.1	ALPHA-SNAP2	ALPHA-SNAP2 (ALPHA-SOLUBLE NSF ATTACHMENT PROTEIN 2); binding / soluble NSF attachment protein
ppa009511	-0.00835941	-0.0447534	-0.133941	0.0306599	0.296845	0.227834	73.3251	72.7147	70.1159	64.1332	91.3673	94.212	122.945	114.746	0.15721	6005	5895	5044	4397	5295	5388	8847	9105	PF04144	PTHR10687	KOG3088	0	0	AT1G61250.1	SC3	SC3 (SECRETORY CARRIER 3); transmembrane transporter
ppa009512	0.130232	-0.11827	-0.237423	0.229948	0.2057	0.243862	5.6955	6.4877	5.0602	4.4918	7.7978	9.8138	9.5787	9.9513	0.300361	674	760	526	445	653	811	996	1141	PF00249	0	0	0	0	AT2G01060.1	0	myb family transcription factor
ppa009519	0.142403	-0.083449	0.12059	-0.162288	-0.0180321	0.0395023	2.8378	3.2721	2.6106	3.2015	4.1521	3.5301	4.0779	4.3194	0.166063	198	226	160	187	205	172	250	292	Unknown	Unknown	Unknown	Unknown	Unknown	Unknown	Unknown	Unknown
ppa009532	0.0359138	0.229972	0.214655	0.185974	0.281334	0.283982	27.0083	27.9959	33.9917	33.475	21.5758	25.9857	28.5857	28.6615	0.166636	957	982	1058	993	541	643	890	984	PF03024	0	0	0	0	AT5G27830.1	0	unknown protein
ppa009622	0.0679679	0.120143	-0.0771039	-0.2565	-0.0785726	-0.0173016	50.6008	54.1596	57.0604	46.8459	47.3102	36.6065	43.7352	46.4987	0.146424	2116	2242	2096	1640	1400	1069	1607	1884	PF00782	PTHR10159	KOG1719	0	0	AT2G35680.1	0	dual specificity protein phosphatase family protein
ppa009639	0.103316	-0.0324049	-0.00950102	-0.0665378	0.240803	0.256513	1055.19	1170.04	1021.54	1045.21	595.652	557.308	757.83	769.83	0.288444	61893	67938	52634	51325	24724	22828	39058	43751	PF00838	PTHR11991	KOG1727	0	0	AT3G16640.1	TCTP	TCTP (TRANSLATIONALLY CONTROLLED TUMOR PROTEIN)
ppa009672	-0.294951	-0.241231	0.16263	-0.205006	-0.0523266	0.0701323	72.5418	54.0123	56.9932	85.3528	60.6028	49.3696	57.5132	65.0056	0.212346	3537	2607	2441	3484	2091	1681	2464	3071	PF00481	PTHR13832	KOG0698	0	0	AT3G15260.1	0	protein phosphatase 2C, putative / PP2C, putative
ppa009770	0.093988	0.0849105	-0.232275	-0.00814893	0.241863	0.204062	17.8606	19.6207	19.4434	14.1586	23.3741	23.1844	29.7697	28.6654	0.17631	663	721	634	440	614	601	971	1031	0	0	KOG0859	0	0	AT4G10170.1	0	synaptobrevin-related family protein
ppa009773	-0.172188	-0.280458	-0.270298	-0.128859	-0.142364	-0.272383	9.3976	7.9111	7.0993	7.1718	9.5912	8.4316	8.3185	7.3043	0.1297	324	270	215	207	234	203	252	244	Unknown	Unknown	Unknown	Unknown	Unknown	Unknown	Unknown	Unknown
ppa009779	0.150481	-0.0593626	-0.0327786	-0.195945	0.0133895	0.176625	10.9777	12.7604	10.345	10.6237	13.5094	11.1055	13.6915	16.1192	0.110432	511	588	423	414	445	361	560	727	PF12579	PTHR22705:SF2	0	0	0	AT1G60670.2	0	unknown protein
ppa009808	0.253899	0.153706	0.106221	0.114689	-0.202338	-0.253813	16.3776	21.1114	19.0987	18.213	17.6006	19.7395	14.3765	13.6552	0.0891874	739	943	757	688	562	622	570	597	PF06220	0	KOG3454	0	0	AT4G03120.1	0	proline-rich family protein
ppa009876	-0.20821	-0.169443	-0.184468	-0.196669	0.0556642	0.124218	16.3404	13.269	13.7935	13.5878	30.9717	25.4421	32.7446	35.0681	0.39669	882	709	654	614	1183	959	1553	1834	PF02845	0	0	0	0	AT5G32440.1	0	unknown protein
ppa009888	-0.0546213	-0.212807	-0.117294	-0.0500963	0.0472697	0.145174	19.6872	18.6407	15.9134	17.5083	17.05	16.2169	17.8753	19.7139	0.0826023	638	598	453	475	391	367	509	619	Unknown	Unknown	Unknown	Unknown	Unknown	Unknown	Unknown	Unknown
ppa009891	0.0546475	0.0744886	0.00993503	0.0356339	0.114596	0.296355	21.7436	22.9649	23.4251	21.9607	13.24	13.7203	14.8476	17.8071	0.241613	615	643	582	520	265	271	369	488	Unknown	Unknown	Unknown	Unknown	Unknown	Unknown	Unknown	Unknown
ppa009948	0.273623	0.0264573	-0.265191	0.251827	0.00149031	0.0325577	7.4225	9.7585	7.6215	5.6935	4.9617	6.3826	4.9691	5.1259	0.243469	408	531	368	262	193	245	240	273	Unknown	Unknown	Unknown	Unknown	Unknown	Unknown	Unknown	Unknown
ppa009950	-0.0087201	-0.298145	-0.127654	0.142641	0.165703	0.235469	9.364	9.2827	6.9499	8.2418	7.4813	8.6283	8.8296	9.4676	0.116445	589	578	384	434	333	379	488	577	PF07039	PTHR21539	KOG3038	0	0	AT3G27460.1	0	unknown protein
ppa009967	0.126246	0.0496468	0.192997	0.0132657	-0.111106	-0.225632	1.4224	1.6138	1.4948	1.7252	1.6699	1.6922	1.4943	1.3326	0.074756	65	73	60	66	54	54	60	59	Unknown	Unknown	Unknown	Unknown	Unknown	Unknown	Unknown	Unknown
ppa009973	-0.0396312	-0.123059	-0.109306	-0.0201672	0.25924	0.262017	20.6531	19.8506	18.2617	18.5146	24.142	23.66	31.2867	31.3737	0.121208	1030	980	800	773	852	824	1371	1516	PF03878	PTHR14083	KOG3094	0	0	AT1G30890.1	0	integral membrane HRF1 family protein
ppa009977	0.195833	0.134898	-0.0262087	-0.150037	-0.109686	0.242504	26.7123	32.4908	30.5701	26.0213	23.9622	20.6237	21.4729	30.5383	0.161678	1328	1599	1335	1083	843	716	938	1471	PF00804,PF05739	PTHR19957	KOG0810	0	0	AT3G03800.1	SYP131	SYP131 (SYNTAXIN OF PLANTS 131); SNAP receptor
ppa010047	0.0758527	0.0473597	-0.040292	-0.219901	-0.0705705	0.0241387	28.5634	30.8143	29.9487	27.4354	28.8224	23.1328	26.8585	29.5266	0.0962611	633	676	583	509	452	358	523	634	PF00097	PTHR13139	0	0	0	AT3G29270.1	0	ubiquitin-protein ligase
ppa010048	0.166006	-0.0845022	0.165605	0.293537	0.0413513	0.110658	5.9126	6.9803	5.4335	6.9775	3.4227	4.5904	3.5672	3.8232	0.250507	83	97	67	82	34	45	44	52	Unknown	Unknown	Unknown	Unknown	Unknown	Unknown	Unknown	Unknown
ppa010055	-0.000513993	0.134916	0.00488806	0.129582	-0.23615	-0.147181	10.8979	10.8923	12.472	10.9513	12.5484	14.2845	9.909	10.831	0.113478	189	187	190	159	154	173	151	182	Unknown	Unknown	Unknown	Unknown	Unknown	Unknown	Unknown	Unknown
ppa010068	-0.0395964	0.0929045	0.0784301	-0.1243	0.0308958	0.102498	28.8156	27.6969	31.621	31.1666	34.2883	30.2805	35.3642	37.9892	0.0753637	804	765	775	728	677	590	867	1027	PF00098	PTHR13491	0	0	0	AT5G49400.1	0	zinc knuckle (CCHC-type) family protein
ppa010267	0.063468	0.0570503	0.0250935	0.0740694	-0.136164	-0.0361734	7.6581	8.1599	8.1077	7.8527	9.4548	10.1817	8.2512	9.1189	0.117956	657	693	611	564	574	610	622	758	PF05773	PTHR12292	KOG4018	0	0	AT1G51730.1	0	RWD domain-containing protein
ppa010268	-0.153718	-0.258298	-0.214955	-0.0216014	0.0283532	0.0634582	7.9355	6.8048	6.1291	6.4006	10.5289	10.3039	10.8317	11.2187	0.244378	311	264	211	210	292	282	373	426	Unknown	Unknown	Unknown	Unknown	Unknown	Unknown	Unknown	Unknown
ppa010309	0.0997514	-0.00626841	-0.0324704	-0.0796618	-0.290823	0.143333	5.249	5.7996	5.2162	5.0813	4.5278	4.1811	3.3852	5.2256	0.114604	480	525	419	389	293	267	272	463	Unknown	Unknown	Unknown	Unknown	Unknown	Unknown	Unknown	Unknown
ppa010311	8.33878e-05	0.00180518	-0.222761	0.161683	-0.0796188	0.243477	3.5975	3.5978	3.604	2.8791	3.8128	4.4819	3.521	4.8639	0.140278	100	99	88	67	75	87	86	131	Unknown	Unknown	Unknown	Unknown	Unknown	Unknown	Unknown	Unknown
ppa010417	0.191581	0.135452	0.25682	-0.272995	-0.150789	-0.0300549	17.7479	21.4956	20.3223	22.9447	15.0839	11.4803	12.9726	14.6373	0.237166	1543	1850	1552	1670	928	697	991	1233	PF03556	PTHR12281	KOG3077	0	0	AT3G12760.1	0	unknown protein
ppa010433	-0.247496	-0.0514411	-0.0884643	-0.24369	0.138741	0.159027	309.888	241.946	294.35	283.651	330.984	259.402	380.243	388.035	0.113715	10312	7970	8604	7902	7794	6028	11118	12511	PF01027	PTHR23291	KOG2322	0	K06890	AT4G15470.1	0	unknown protein
ppa010454	-0.255026	0.0672732	-0.0984531	-0.21811	-0.185676	0.0238036	25.9658	20.1208	27.7727	23.5312	26.5264	21.3282	22.0313	27.1654	0.126151	1902	1459	1787	1443	1375	1091	1418	1928	PF04749,PF02162	0	0	0	0	AT1G63830.1	0	proline-rich family protein
ppa010461	0.0338595	-0.0244377	-0.222294	-0.188702	-0.140764	-0.153341	39.7366	41.1051	38.7773	31.8163	38.351	31.7559	33.3153	32.8989	0.110783	2290	2345	1963	1535	1564	1278	1687	1837	PF00132	PTHR13061	KOG3121	0	0	AT3G48680.1	GAMMA CAL2	GAMMA CAL2 (GAMMA CARBONIC ANHYDRASE-LIKE 2); transferase
ppa010470	-0.130099	-0.0813938	-0.105954	0.0396916	0.214522	0.228521	34.7105	30.4761	31.9972	31.2209	23.2157	24.1557	28.7705	29.1761	0.156501	1498	1302	1213	1128	709	728	1091	1220	0	0	0	0	0	AT5G39360.1	EDL2	EDL2 (EID1-like 2)
ppa010481	0.27083	-0.115362	-0.0141521	0.0426358	-0.0253361	0.134108	27.0273	35.4342	24.0825	26.6475	22.1522	23.1171	21.598	25.3314	0.182585	1850	2401	1448	1527	1073	1105	1299	1680	PF02453	PTHR10994	KOG1792	0	0	AT3G10260.3	0	reticulon family protein
ppa010518	0.0829807	0.00602382	0.0206561	-0.00274948	-0.216474	-0.180691	6.1569	6.6896	6.1941	6.2854	6.3736	6.3561	5.133	5.32	0.0300274	172	185	152	147	126	124	126	144	Unknown	Unknown	Unknown	Unknown	Unknown	Unknown	Unknown	Unknown
ppa010581	-0.0931931	0.289543	0.11527	-0.0572503	0.0548194	0.0568728	14.3489	13.0721	19.1675	16.102	12.2964	11.6122	12.9893	13.016	0.194941	1090	983	1279	1024	661	616	867	958	PF04614	PTHR12774	KOG3133	0	0	AT3G03490.1	PEX19-1	PEX19-1 (peroxin 19-1)
ppa010583	-0.0391179	-0.0468592	0.0184974	0.123994	0.27234	0.172898	43.2738	41.6137	41.2928	44.0817	40.6564	46.0234	53.3832	48.3301	0.0473159	1644	1565	1378	1402	1093	1221	1782	1779	PF04511	PTHR11009	KOG0858	0	0	AT4G04860.1	DER2.2	DER2.2 (DERLIN-2.2)
ppa010592	-0.0950577	-0.286588	0.0863279	-0.188142	-0.277634	-0.0853868	3.6833	3.3493	2.7655	4.0154	4.2215	3.4975	3.1981	3.876	0.14397	561	505	370	512	455	372	428	572	Unknown	Unknown	Unknown	Unknown	Unknown	Unknown	Unknown	Unknown
ppa010612	0.129894	0.268043	-0.04793	-0.124981	0.140276	0.165007	49.3146	56.1549	64.4741	47.0067	54.5219	48.1163	62.7324	64.3032	0.123641	1792	2020	2058	1430	1402	1221	2003	2264	0	0	0	0	0	AT1G47420.1	0	unknown protein
ppa010644	0.118694	0.0219828	0.0649482	0.0632577	-0.106391	-0.0280246	23.7468	26.7395	24.2746	25.3403	19.5111	20.7852	17.5419	18.9719	0.117446	872	972	783	779	507	533	566	675	PF02542	0	0	4.6.1.12	K01770	AT1G63970.1	ISPF	ISPF; 2-C-methyl-D-erythritol 2,4-cyclodiphosphate synthase
ppa010701	-0.19353	-0.185449	-0.100991	0.0737177	0.121055	0.087072	3.2605	2.6868	2.7086	2.9473	4.5397	4.887	5.1239	4.9527	0.27529	407	332	297	308	401	426	562	599	Unknown	Unknown	Unknown	Unknown	Unknown	Unknown	Unknown	Unknown
ppa010721	0.262186	-0.0092842	-0.150582	0.150589	0.049408	0.116318	3.2355	4.2054	3.2056	2.7832	3.0741	3.5737	3.2298	3.4533	0.147194	293	377	255	211	197	226	257	303	Unknown	Unknown	Unknown	Unknown	Unknown	Unknown	Unknown	Unknown
ppa010749	-0.0291726	-0.18078	-0.0883571	-0.0836985	-0.189129	-0.0563029	17.008	16.519	14.1952	15.5697	16.2894	14.9815	13.4824	15.3976	0.0665754	2076	1996	1522	1591	1407	1277	1446	1821	PF03357	PTHR22761	KOG1655	0	0	AT3G10640.1	VPS60.1	VPS60.1
ppa010786	-0.0422388	-0.00680261	-0.0765001	-0.0234538	-0.0133495	0.212695	7.3309	7.0277	7.2812	6.791	5.8669	5.7309	5.7891	7.2574	0.105561	196	186	171	152	111	107	136	188	Unknown	Unknown	Unknown	Unknown	Unknown	Unknown	Unknown	Unknown
ppa010791	-0.102538	0.0547674	0.148858	-0.239285	-0.204347	-0.113779	38.0816	34.3703	40.2254	44.194	29.2045	22.9895	23.8069	26.0637	0.222088	1511	1350	1402	1468	820	637	830	1002	PF00227	PTHR11599	KOG0174	0	0	AT4G31300.1	PBA1	PBA1; endopeptidase/ peptidase/ threonine-type endopeptidase
ppa010793	0.123081	0.014571	0.202777	-0.0184853	-0.148523	0.106758	4.8986	5.5402	4.9705	5.9998	3.2104	3.1516	2.7673	3.5721	0.257344	276	309	246	283	128	124	137	195	Unknown	Unknown	Unknown	Unknown	Unknown	Unknown	Unknown	Unknown
ppa010799	-0.0375001	0.0725251	-0.0180371	-0.176896	-0.297596	-0.299189	65.2182	62.8178	70.1239	64.0524	63.8845	53.5267	47.4407	47.3652	0.0856684	1333	1271	1259	1096	924	764	852	938	PF05615	PTHR14854	KOG3215	0	0	AT5G16790.1	0	unknown protein
ppa010803	0.079121	-0.125033	-0.160172	-0.066313	-0.182734	-0.0857249	55.0894	59.6252	48.6146	46.936	64.0534	59.9436	53.3558	58.7912	0.121895	2940	3150	2279	2097	2419	2234	2502	3040	PF05648	PTHR12652	KOG4186	0	0	AT2G45740.1	PEX11D	PEX11D
ppa010850	-0.00710824	0.261338	0.23389	0.0191719	-0.220038	-0.253182	24.834	24.6581	32.2511	31.3779	24.0431	24.5085	19.2943	18.6653	0.140683	1229	1208	1402	1300	842	847	839	895	PF01652	PTHR11960	KOG1670	0	K03259	AT4G18040.1	EIF4E	EIF4E (EUKARYOTIC TRANSLATION INITATION FACTOR 4E); RNA binding / RNA cap binding / protein binding / translation initiation factor
ppa010893	-0.101097	-0.0884771	0.0347143	0.0176022	-0.129822	-0.279925	55.2601	49.9466	50.5809	57.2121	80.189	81.613	70.4261	60.6101	0.232892	893	799	718	774	917	921	1000	949	PF00847	0	0	0	K09286	AT3G20310.1	ERF7	ERF7 (ETHYLINE RESPONSE FACTOR 7); DNA binding / protein binding / transcription factor/ transcription repressor
ppa010907	0.0744179	-0.0394867	-0.00499238	-0.0597449	0.156657	0.214756	21.3858	23.038	20.5578	21.2793	21.019	19.8	24.5837	26.0543	0.0509471	1491	1590	1259	1242	1037	964	1506	1760	PF01652	PTHR11960	KOG1669	0	K03259	AT5G18110.1	NCBP	NCBP (NOVEL CAP-BINDING PROTEIN); RNA binding / translation initiation factor
ppa011012	-0.166092	-0.0451222	0.0288697	-0.134097	-0.0581219	-0.116238	26.4011	22.3609	25.2363	27.1744	35.6645	31.1888	33.6507	31.7508	0.168694	817	685	686	704	781	674	915	952	0	0	0	0	0	AT5G53330.1	0	unknown protein
ppa011013	0.0357456	-0.0317802	0.164974	-0.0496841	-0.244727	-0.153217	31.4381	32.5822	30.4547	37.0769	35.6055	33.8797	27.8762	30.5475	0.0751945	1657	1700	1410	1636	1328	1247	1291	1560	PF04889	PTHR12718	KOG3228	0	0	AT3G13200.1	EMB2769	EMB2769 (EMBRYO DEFECTIVE 2769)
ppa011022	0.0506718	0.225992	-0.234661	-0.0973902	0.235288	0.196102	19.266	20.2674	24.1512	15.2363	25.0975	22.7685	31.7552	30.5349	0.172595	435	453	479	288	401	359	630	668	Unknown	Unknown	Unknown	Unknown	Unknown	Unknown	Unknown	Unknown
ppa011085	0.0634431	0.202725	-0.084719	0.0417954	0.0378661	0.169311	27.7165	29.5319	33.9454	25.4651	19.3692	20.1959	20.1167	22.9426	0.214858	1187	1252	1277	913	587	604	757	952	PF01557	PTHR11820	KOG1535	0	0	AT4G15940.1	0	fumarylacetoacetate hydrolase family protein
ppa011086	-0.102659	-0.169289	-0.16115	-0.0548048	0.279108	0.244448	73.3567	66.1996	61.9325	62.4386	63.122	59.7557	83.4441	80.6015	0.0748982	1997	1784	1481	1423	1216	1136	1996	2126	PF00013	PTHR12826	KOG3273	0	K06961	AT3G13230.1	0	RNA binding
ppa011090	0.0794064	0.0975632	-0.119083	-0.0189233	0.0809386	0.136743	11.005	11.9145	12.1328	9.76951	11.9816	11.757	12.9917	13.7373	0.079031	697	747	675	518	537	520	723	843	PF00160	PTHR11071	KOG0880	0	0	AT4G34960.1	0	peptidyl-prolyl cis-trans isomerase, putative / cyclophilin, putative / rotamase, putative
ppa011120	-0.0363603	-0.0667454	0.136199	-0.140628	-0.0410042	-0.0312706	36.7713	35.4583	34.3971	42.1366	42.9796	37.3412	41.2529	41.6564	0.0930412	1475	1408	1212	1415	1220	1046	1454	1619	PF03357	PTHR10476	KOG3230	0	0	AT2G06530.1	VPS2.1	VPS2.1
ppa011146	-0.0663827	-0.143265	-0.133032	-0.295951	0.008776	-0.0526766	14.8784	13.9228	12.8925	13.0251	22.2925	16.5817	22.489	21.1486	0.227645	1344	1245	1023	985	1425	1046	1785	1851	PF08597	PTHR21681	KOG4813	0	K03245	AT5G37475.1	0	translation initiation factor-related
ppa011157	-0.115732	-0.272097	-0.119985	-0.177484	-0.213374	-0.27025	9.7368	8.6727	7.4173	8.6359	13.2857	11.1251	10.7329	10.1395	0.214804	668	589	447	496	645	533	647	674	PF00076	PTHR23365	KOG4209	0	0	AT5G10350.1	0	polyadenylate-binding protein family protein / PABP family protein
ppa011172	0.0732211	0.0372684	0.038178	-0.0311166	-0.0874293	-0.0873153	23.7125	25.5139	24.6129	24.6353	37.3105	36.1674	34.187	34.1909	0.219659	476	507	434	414	530	507	603	665	Unknown	Unknown	Unknown	Unknown	Unknown	Unknown	Unknown	Unknown
ppa011184	-0.0529186	-0.225662	-0.0208033	-0.290773	-0.266306	-0.0609851	11.1325	10.5587	8.8836	10.9033	14.5683	10.8925	11.1623	13.7064	0.16672	622	584	436	510	576	425	548	742	PF00957	PTHR21136	KOG0859	0	K08515	AT5G22360.1	ATVAMP714	ATVAMP714 (VESICLE-ASSOCIATED MEMBRANE PROTEIN 714)
ppa011292	0.062518	-0.0752446	-0.0824449	-0.0267932	0.0949925	0.193043	27.14	28.8909	25.1728	24.9922	27.2492	26.5288	29.9646	33.0515	0.0545194	1506	1587	1227	1161	1070	1028	1461	1777	PF01105	PTHR22811	KOG1692	0	0	AT3G22845.1	0	emp24/gp25L/p24 protein-related
ppa011344	0.0600308	-0.148346	-0.101223	0.0259179	0.17061	0.208547	22.3229	23.704	19.2453	20.1739	25.3193	25.9841	30.0294	31.1905	0.119455	1368	1438	1036	1035	1098	1112	1617	1852	PF05030	PTHR23107	KOG3227	0	0	AT4G00850.1	GIF3	GIF3 (GRF1-INTERACTING FACTOR 3); protein binding / transcription coactivator
ppa011368	0.0452149	-0.0145602	0.0989934	-0.134947	-0.0309804	-0.189128	15.7872	16.5174	15.559	17.43	28.4605	24.8677	27.5923	23.5562	0.278114	700	725	606	647	893	770	1075	1012	PF00071,PF08477	PTHR11708	KOG0080	0	K07976	AT1G43890.1	ATRAB18	ATRAB18 (ARABIDOPSIS RAB GTPASE HOMOLOG B18); GTP binding
ppa011377	-0.157595	-0.19169	-0.0656091	-0.206417	0.0819555	0.0617718	78.1835	66.784	64.5454	73.2186	145.721	118.543	158.167	155.007	0.364448	1088	920	789	853	1435	1152	1934	2090	PF00583	PTHR23091	KOG3235	0	0	AT5G13780.1	0	GCN5-related N-acetyltransferase, putative
ppa011378	-0.0596849	0.0013596	-0.090221	-0.175429	-0.165437	-0.0765803	112.971	106.426	113.125	103.225	67.4227	56.5742	57.1423	62.4522	0.265576	3663	3416	3222	2802	1547	1281	1628	1962	0	PTHR23241	KOG2886	0	0	AT3G62580.1	0	unknown protein
ppa011382	0.260085	0.101775	0.295229	0.0148576	-0.0348655	-0.0477026	42.3243	54.8963	46.8587	56.8599	56.7056	57.5544	54.7626	54.0641	0.121395	1965	2523	1911	2210	1863	1866	2234	2432	0	0	0	0	0	AT4G25670.1	0	unknown protein
ppa011384	0.0204957	-0.0609069	-0.240479	-0.27093	-0.0870595	-0.151838	33.3073	33.997	31.3392	26.1879	26.6355	20.3141	24.4147	22.8833	0.18291	1343	1357	1110	884	760	572	865	894	0	0	0	0	0	AT5G42960.1	0	unknown protein
ppa011397	0.183298	0.194679	-0.0206636	-0.0186315	-0.102021	0.0974053	12.801	15.3762	15.5522	12.5392	14.4428	14.1762	13.042	15.9204	0.0892416	878	1044	937	720	701	679	786	1058	PF03870	PTHR10917	KOG3400	0	K03016	AT1G54250.1	NRPB8A	NRPB8A; DNA-directed RNA polymerase
ppa011411	0.0177138	0.291016	0.0911781	-0.101775	0.212653	0.0801269	44.3832	45.1764	59.3752	48.6202	57.6257	52.0494	71.2804	62.4331	0.122974	1182	1191	1389	1084	1086	968	1668	1611	PF03248	PTHR10743	KOG1688	0	0	AT4G39220.1	ATRER1A	ATRER1A
ppa011419	0.070404	0.0575758	0.212617	-0.114453	0.179198	0.253431	10.566	11.3367	11.1922	13.0692	11.331	10.1056	13.5548	14.5993	0.0896636	1352	1436	1258	1400	1026	903	1524	1810	PF03556	PTHR12281	KOG3077	0	0	AT1G15860.1	0	unknown protein
ppa011424	-0.00458057	-0.148663	-0.240871	-0.0594055	-0.183903	-0.21642	79.32	78.9575	68.3627	62.341	80.9947	76.3233	67.3889	65.2329	0.0995272	3219	3172	2437	2118	2326	2163	2403	2565	0	PTHR11732	0	0	0	AT4G17720.1	0	RNA recognition motif (RRM)-containing protein
ppa011486	0.0907627	-0.291221	-0.0823484	0.023626	-0.292156	-0.066393	3.0576	3.3481	2.2851	2.8159	3.1664	3.2421	2.3642	2.963	0.130105	131	142	86	101	96	97	89	123	Unknown	Unknown	Unknown	Unknown	Unknown	Unknown	Unknown	Unknown
ppa011494	-0.201043	-0.0662951	0.13324	-0.018541	0.204311	0.105732	37.8063	30.9209	35.3812	43.1946	33.1679	32.5586	40.6864	36.8669	0.125705	1287	1042	1058	1231	799	774	1217	1216	PF03647	PTHR12668	KOG4267	0	0	AT3G57280.1	0	unknown protein
ppa011497	-0.0829139	-0.054064	-0.231198	-0.260492	0.117937	0.0980352	39.8871	36.7133	37.7879	31.6537	46.2391	35.6352	52.027	51.0018	0.128435	1013	923	843	673	831	632	1161	1255	Unknown	Unknown	Unknown	Unknown	Unknown	Unknown	Unknown	Unknown
ppa011512	-0.142615	-0.192507	-0.154321	-0.0924829	-0.298369	-0.283725	169.816	147.245	140.079	145.532	243.084	221.611	180.375	183.036	0.246863	5323	4569	3857	3819	5392	4851	4968	5559	PF01294	PTHR11722	KOG3295	0	0	AT3G49010.1	ATBBC1	ATBBC1 (ARABIDOPSIS THALIANA BREAST BASIC CONSERVED 1); structural constituent of ribosome
ppa011546	0.127158	-0.0263118	-0.138705	-0.0528924	-0.063924	-0.202326	12.8116	14.5488	12.4789	11.1523	15.2704	14.4837	14.3248	12.4733	0.116164	741	833	634	540	625	585	728	699	PF00071,PF08477	PTHR11708	KOG0092	0	K07976	AT3G54840.1	ARA6	ARA6; GTP binding / GTPase
ppa011555	0.122348	0.0315444	-0.0406126	-0.0287534	0.12114	0.00747955	45.951	51.9314	47.4236	44.1222	52.3603	50.8762	59.1034	52.7534	0.0702342	2804	3137	2542	2254	2261	2168	3169	3119	PF01926,PF00071,PF08477	PTHR11708	KOG0394	0	K07897	AT3G18820.1	ATRAB7B	ATRAB7B (ARABIDOPSIS RAB GTPASE HOMOLOG G3F); GTP binding
ppa011598	-0.0913404	-0.103129	-0.0816898	-0.11411	-0.213501	-0.169194	409.051	373.343	368.968	376.964	897.018	800.283	724.567	757.393	0.452529	7151	6461	5666	5517	11097	9770	11130	12829	0	0	0	0	0	AT5G50200.1	WR3	WR3 (WOUND-RESPONSIVE 3); nitrate transmembrane transporter
ppa011621	0.0717598	-0.168974	0.0309209	-0.0795235	-0.0420365	-0.0727308	250.29	268.911	211.378	258.15	292.4	270.048	280.363	271.888	0.104922	3618	3848	2684	3124	2991	2726	3561	3808	PF03357	PTHR10476	KOG3232	0	0	AT1G17730.1	VPS46.1	VPS46.1 (VACUOLAR PROTEIN SORTING 46.1)
ppa011627	0.229932	0.101467	0.00535572	0.0386527	-0.192641	-0.160993	7.728	9.7258	8.5533	7.7695	9.4343	9.8061	7.7812	8.0314	0.10779	720	897	700	606	622	638	637	725	PF02045	PTHR12632	0	0	0	AT1G30500.2	NF-YA7	NF-YA7 (NUCLEAR FACTOR Y, SUBUNIT A7); specific transcriptional repressor/ transcription factor
ppa011635	0.0837157	0.0141274	-0.236409	0.0561611	0.14711	-0.0156453	22.6249	24.6005	22.9468	17.8614	20.5494	21.7365	23.8061	20.2304	0.106752	1100	1184	980	727	707	738	1017	953	0	0	0	0	0	AT4G01150.1	0	unknown protein
ppa011686	0.0237521	0.0511702	-0.0789906	-0.043186	0.228846	0.0851294	13.1176	13.4329	13.8063	12.1213	10.429	9.9882	13.1108	11.3557	0.132524	583	591	539	451	328	310	512	489	Unknown	Unknown	Unknown	Unknown	Unknown	Unknown	Unknown	Unknown
ppa011694	0.104066	-0.293757	-0.291794	0.0209932	-0.117724	-0.247854	47.033	52.1913	35.0611	35.13	59.2172	60.4735	52.6406	46.2175	0.233469	3320	3647	2174	2076	2958	2981	3265	3161	PF00071,PF08477	PTHR11708	KOG0092	0	K07976	AT4G19640.1	ARA7	ARA7; GTP binding
ppa011719	-0.243532	-0.243566	-0.286833	-0.118576	-0.278093	-0.142588	14.9862	11.747	11.7466	11.2492	29.0468	25.7989	21.995	25.1868	0.454505	183	142	126	115	251	220	236	298	Unknown	Unknown	Unknown	Unknown	Unknown	Unknown	Unknown	Unknown
ppa011774	0.217341	-0.0735146	-0.0662452	-0.0851983	-0.0632175	-0.0960958	11.5213	14.3183	10.7047	10.7828	8.9519	8.2208	8.4035	8.1317	0.199343	582	716	475	456	320	290	373	398	Unknown	Unknown	Unknown	Unknown	Unknown	Unknown	Unknown	Unknown
ppa011781	0.0356619	0.137155	-0.0219839	0.0210947	0.236827	0.238997	22.4154	23.2292	25.7106	21.928	26.0099	26.5644	32.9603	33.0319	0.0830199	928	952	935	760	762	768	1199	1325	0	0	0	0	0	AT3G51100.1	0	unknown protein
ppa011809	0.235074	-0.0508789	0.186712	-0.124865	-0.0184409	0.0798393	81.9776	103.702	77.911	98.806	52.277	46.1405	51.3218	56.6219	0.306874	2216	2775	1850	2236	1000	871	1219	1483	PF01625	PTHR10173	KOG1635	0	0	AT5G61640.1	PMSR1	PMSR1 (PEPTIDEMETHIONINE SULFOXIDE REDUCTASE 1); oxidoreductase, acting on sulfur group of donors, disulfide as acceptor / peptide-methionine-(S)-S-oxide reductase
ppa011850	0.0912631	-0.131783	-0.206814	-0.191039	0.0860509	0.0912492	5.1341	5.6247	4.5002	4.1749	6.2674	5.1775	6.8306	6.8662	0.146646	213	231	164	145	184	150	249	276	Unknown	Unknown	Unknown	Unknown	Unknown	Unknown	Unknown	Unknown
ppa011852	0.203136	-0.0565939	-0.160698	0.226824	0.0274122	0.100718	20.7207	25.3878	19.5806	17.6447	21.0173	26.3685	21.6014	23.2444	0.155941	1024	1242	850	730	735	910	938	1113	PF00025,PF08477	PTHR11711	KOG0070	0	K07977	AT5G17060.1	ATARFB1B	ATARFB1B; GTP binding
ppa011863	-0.214855	-0.0970106	0.0558512	-0.158953	-0.149599	-0.235535	19.8467	16.0095	18.0118	20.9867	23.5371	20.078	20.2667	18.5978	0.130113	1499	1197	1195	1327	1258	1059	1345	1361	0	0	0	0	0	AT4G09830.1	0	unknown protein
ppa011870	0.0255178	-0.115047	-0.107377	0.246187	0.0421113	-0.0943599	9.2238	9.4622	8.2214	8.2847	6.1636	7.8841	6.4287	5.6086	0.143097	129	131	101	97	61	77	79	76	Unknown	Unknown	Unknown	Unknown	Unknown	Unknown	Unknown	Unknown
ppa011872	0.00651843	0.0549718	0.0265721	-0.0686725	-0.140746	0.290892	5.199	5.233	5.4928	5.339	4.7041	4.3919	4.0865	6.2923	0.0832596	278	277	258	239	178	164	192	326	Unknown	Unknown	Unknown	Unknown	Unknown	Unknown	Unknown	Unknown
ppa011893	0.0110847	-0.0779993	-0.0897365	-0.0925677	-0.0354772	-0.042236	485.394	490.805	448.973	443.734	388.65	354.288	375.103	372.577	0.124082	7312	7319	5941	5596	4143	3727	4965	5438	0	0	0	0	0	AT1G65720.1	0	unknown protein
ppa011942	0.162708	-0.129872	-0.269243	0.027234	-0.0531083	0.21225	20.9759	24.6822	18.4212	16.0247	23.1272	23.7657	21.931	28.5958	0.159478	455	530	351	291	355	360	418	601	Unknown	Unknown	Unknown	Unknown	Unknown	Unknown	Unknown	Unknown
ppa011950	-0.0164649	-0.126183	-0.0848927	0.0662174	0.0596404	0.170319	14.5437	14.3062	12.8196	13.36	12.8924	13.775	13.6847	15.2863	0.0528138	381	371	295	293	239	252	315	388	Unknown	Unknown	Unknown	Unknown	Unknown	Unknown	Unknown	Unknown
ppa012004	-0.132483	-0.176489	-0.263161	-0.108338	-0.221156	-0.24212	12.3467	10.8147	10.3491	9.4899	15.7544	14.1368	12.6286	12.3666	0.198512	474	411	349	305	428	379	426	460	Unknown	Unknown	Unknown	Unknown	Unknown	Unknown	Unknown	Unknown
ppa012010	-0.0808344	-0.12946	-0.193009	-0.0208798	0.00533497	0.170767	5.7177	5.2737	5.0234	4.7141	6.543	6.4078	6.578	7.7614	0.132798	184	168	142	127	149	144	186	242	Unknown	Unknown	Unknown	Unknown	Unknown	Unknown	Unknown	Unknown
ppa012042	0.0707571	0.152113	0.057105	0.151115	0.094843	0.171949	17.178	18.4375	20.0002	18.1875	15.8615	18.449	17.4395	18.8374	0.0772016	176	187	180	156	115	132	157	187	Unknown	Unknown	Unknown	Unknown	Unknown	Unknown	Unknown	Unknown
ppa012045	0.0791158	0.0603391	0.145977	0.119947	-0.164838	-0.250084	5.0067	5.4189	5.3181	5.7936	4.7694	5.3772	4.0446	3.7141	0.0671868	224	240	209	217	151	168	159	161	Unknown	Unknown	Unknown	Unknown	Unknown	Unknown	Unknown	Unknown
ppa012050	-0.262376	0.0826834	0.0771596	-0.181575	-0.0376068	0.15625	17.3647	13.3573	18.8615	18.7576	17.0774	14.2418	16.4471	19.9655	0.139014	763	581	728	690	531	437	635	850	PF04979	PTHR12398	0	0	0	AT5G52200.1	0	unknown protein
ppa012055	-0.0168793	-0.0296649	0.111031	-0.0178124	0.0951894	0.0697298	10.1508	9.9809	9.8541	11.3428	15.1291	14.862	16.64	16.2217	0.207571	713	694	608	667	752	729	1027	1104	PF01133	PTHR12373	KOG1766	0	0	AT5G10810.1	ER	ATER
ppa012120	0.274907	-0.188434	-0.0980047	0.189747	-0.200589	-0.120515	23.9472	31.5243	19.8344	21.7116	27.5816	33.3446	22.5686	24.4501	0.205945	1303	1698	948	989	1062	1267	1079	1289	PF00179	PTHR11621	KOG0416	6.3.2.19	K10576	AT1G63800.1	UBC5	UBC5 (ubiquitin-conjugating enzyme 5); ubiquitin-protein ligase
ppa012266	-0.00548151	0.0418221	0.195273	0.200553	0.262396	0.207777	13.6833	13.6085	14.2677	16.634	11.4221	13.9587	14.8492	14.0599	0.119617	452	445	414	460	267	322	431	450	Unknown	Unknown	Unknown	Unknown	Unknown	Unknown	Unknown	Unknown
ppa012365	0.109051	0.283587	0.278984	0.0711606	0.235852	0.162895	107.782	120.201	143.122	142.465	106.107	113.933	134.33	124.879	0.136247	3491	3854	4072	3863	2432	2577	3823	3919	PF01754,PF01428	PTHR10634	KOG3173	0	0	AT1G51200.1	0	zinc finger (AN1-like) family protein
ppa012370	0.15012	0.0202462	0.00879055	0.194946	0.247406	0.294642	13.8516	16.0952	14.1349	13.9739	26.978	32.7849	34.5507	36.2219	0.416918	193	222	173	163	266	319	423	489	Unknown	Unknown	Unknown	Unknown	Unknown	Unknown	Unknown	Unknown
ppa012391	0.19992	0.159092	0.221548	0.123394	-0.143812	0.0540324	1.0786	1.3173	1.2646	1.3461	3.3214	3.7576	2.8765	3.5058	0.592327	67	81	69	70	146	163	157	211	Unknown	Unknown	Unknown	Unknown	Unknown	Unknown	Unknown	Unknown
ppa012398	-0.144759	0.0754634	0.0733752	0.110898	0.085414	-0.212246	108.508	93.8848	117.014	116.77	164.997	184.348	179.709	133.444	0.27077	4077	3492	3862	3673	4387	4837	5933	4858	PF04949	PTHR21470	0	0	0	AT3G09980.1	0	unknown protein
ppa012424	-0.116352	-0.15743	-0.137233	-0.0627503	0.102076	0.197315	41.8862	37.2855	35.7849	36.515	53.0548	49.8279	58.7565	64.6275	0.174468	2180	1921	1636	1591	1954	1811	2687	3259	PF00505	PTHR13711	KOG0381	0	0	AT3G51880.2	HMGB1	HMGB1 (HIGH MOBILITY GROUP B 1); DNA binding / chromatin binding / structural constituent of chromatin / transcription factor
ppa012434	-0.256801	0.105248	-0.152342	-0.00090211	-0.137688	-0.0906178	21.2802	16.4607	23.642	18.2732	17.1897	17.1742	14.9786	15.7005	0.149459	747	572	729	537	427	421	462	534	PF04099	PTHR23249	KOG3368	0	0	AT1G51160.1	0	synbindin, putative
ppa012475	0.293216	0.217356	0.0643444	-0.086484	-0.00263989	0.214968	14.6194	19.6007	18.1688	15.591	13.1998	12.1062	13.165	16.3654	0.185338	709	941	774	633	453	410	561	769	PF10172,PF02037	0	0	0	0	AT5G63460.1	0	SAP domain-containing protein
ppa012500	-0.0388756	-0.2579	-0.0979665	-0.175993	0.0346911	0.181311	35.0908	33.7528	27.1137	31.8161	44.0852	36.9709	45.6414	52.8488	0.162577	1631	1553	1107	1238	1450	1200	1864	2380	PF00023	PTHR18958	KOG4214	0	0	AT5G61230.1	0	ankyrin repeat family protein
ppa012519	-0.126465	0.087377	-0.210025	-0.0869133	0.0908726	0.209663	86.793	76.4824	94.7179	70.3513	78.0662	71.5677	85.4926	96.2761	0.118076	4253	3710	4077	2886	2707	2449	3681	4571	PF00137	PTHR10263	KOG0232	3.6.3.14	K02155	AT1G75630.1	AVA-P4	AVA-P4; ATPase
ppa012539	0.138738	0.161811	-0.0819995	0.0968876	-0.01641	0.219157	2.5023	2.8747	2.9418	2.3053	6.8874	7.5881	6.7753	8.575	0.570831	153	174	158	118	298	324	364	508	Unknown	Unknown	Unknown	Unknown	Unknown	Unknown	Unknown	Unknown
ppa012582	-0.00561116	0.0426135	-0.167107	0.176327	-0.0729863	0.0931323	3.0918	3.0745	3.2264	2.616	3.9823	4.7502	3.702	4.371	0.223643	192	189	176	136	175	206	202	263	Unknown	Unknown	Unknown	Unknown	Unknown	Unknown	Unknown	Unknown
ppa012647	0.257862	0.040463	0.263454	0.274077	0.0851183	-0.126917	16.7293	21.6504	17.4201	21.7718	16.532	21.7448	18.0008	14.5615	0.137839	715	916	654	779	500	649	676	603	0	PTHR10052	0	0	0	AT1G17080.1	0	unknown protein
ppa012665	-0.016961	0.260942	0.191001	0.0681665	-0.0879921	-0.0165104	14.0207	13.7849	18.201	16.9715	5.4718	5.8578	5.0109	5.3822	0.442104	449	437	512	455	124	131	141	167	Unknown	Unknown	Unknown	Unknown	Unknown	Unknown	Unknown	Unknown
ppa012667	-0.06366	-0.170676	-0.139688	-0.0833785	-0.203389	-0.190623	4.2172	3.9571	3.5555	3.6674	5.6852	5.2304	4.6389	4.6985	0.199298	239	222	177	174	228	207	231	258	Unknown	Unknown	Unknown	Unknown	Unknown	Unknown	Unknown	Unknown
ppa012706	0.106528	0.209677	-0.125963	-0.251961	-0.287059	0.0206394	1.9856	2.2088	2.4488	1.7506	2.9395	2.2848	2.206	3.0008	0.180031	168	185	182	124	176	135	164	246	Unknown	Unknown	Unknown	Unknown	Unknown	Unknown	Unknown	Unknown
ppa012752	-0.214926	-0.205218	-0.154311	-0.0515503	-0.26533	-0.275661	164.209	132.451	133.743	140.728	186.744	177.361	143.224	141.752	0.15051	4456	3558	3188	3197	3586	3361	3415	3727	PF03931,PF01466	PTHR11165	KOG1724	0	0	AT1G75950.1	SKP1	SKP1 (S PHASE KINASE-ASSOCIATED PROTEIN 1); protein binding / ubiquitin-protein ligase
ppa012763	-0.0541406	0.221146	-0.118454	-0.234088	-0.100001	-0.201591	24.8382	23.5292	30.9858	22.0636	26.7633	21.1776	24.2164	21.8771	0.144052	1221	1145	1338	908	931	727	1046	1042	PF04800	PTHR12219	KOG3389	1.6.5.3,1.6.99.3	K03937	AT5G67590.1	FRO1	FRO1 (FROSTBITE1); NADH dehydrogenase (ubiquinone)
ppa012774	0.177181	0.154065	0.157153	0.235738	-0.0709057	-0.19826	41.1055	49.0737	47.9523	48.1006	38.8238	49.1448	36.1663	31.8416	0.0990623	1375	1625	1409	1347	919	1148	1063	1032	0	0	0	0	0	AT1G16840.1	0	unknown protein
ppa012783	0.286812	0.00323024	0.145983	-0.0683179	0.0969855	-0.0843188	7.4178	9.8818	7.4418	8.5837	25.0922	23.4352	27.6477	23.0632	0.607945	160	211	141	155	383	353	524	482	Unknown	Unknown	Unknown	Unknown	Unknown	Unknown	Unknown	Unknown
ppa012799	0.169014	0.0342514	0.206837	-0.0231894	0.13813	0.115669	81.8603	96.9338	84.7127	100.67	80.9944	79.1378	92.9917	90.9263	0.104156	3792	4445	3447	3904	2655	2560	3785	4081	PF00240,PF11976	PTHR10666	KOG0005	0	0	AT1G31340.1	RUB1	RUB1 (RELATED TO UBIQUITIN 1); protein binding
ppa012814	0.231288	0.101286	-0.0546303	0.0543764	0.117818	-0.00203669	23.2033	29.2413	25.6766	21.9697	25.017	26.415	28.1451	24.9661	0.100914	1717	2142	1669	1361	1310	1365	1830	1790	PF00179	PTHR11621	KOG0417	6.3.2.19	K10580	AT1G16890.2	UBC36	ubiquitin-conjugating enzyme, putative
ppa012849	0.0505367	0.0398111	0.208188	0.0755917	-0.132386	0.0247489	22.7605	23.9403	23.6849	28.0283	18.9004	20.3845	16.5568	19.374	0.138241	291	303	266	300	171	182	186	240	Unknown	Unknown	Unknown	Unknown	Unknown	Unknown	Unknown	Unknown
ppa012882	-0.228403	-0.0726463	-0.207593	0.0355099	-0.0373635	0.0728555	8.3302	6.6292	7.7465	6.7686	10.6424	11.0271	10.2521	11.4467	0.223004	344	271	281	234	311	318	372	458	Unknown	Unknown	Unknown	Unknown	Unknown	Unknown	Unknown	Unknown
ppa012952	0.0563846	0.259007	0.276268	-0.0583701	0.00625827	-0.0625405	177.571	187.871	230.068	234.074	146.801	138.477	147.722	137.901	0.216914	10709	11216	12188	11818	6265	5832	7828	8058	PF00179	PTHR11621	KOG0417	6.3.2.19	K06689	AT5G53300.1	UBC10	UBC10 (ubiquitin-conjugating enzyme 10); ubiquitin-protein ligase
ppa012983	0.0858116	-0.171474	-0.171757	0.0020757	0.0327849	0.0907087	84.3495	91.9073	71.0579	71.0378	71.564	71.7127	73.9491	78.359	0.116917	6296	6791	4659	4439	3780	3738	4850	5667	0	PTHR11621	KOG0896	0	0	AT3G52560.1	UEV1D-4	UEV1D-4 (UBIQUITIN E2 VARIANT 1D-4); protein binding / ubiquitin-protein ligase
ppa013008	0.127918	0.157044	-0.0795494	0.164795	0.207009	0.273559	8.006	9.0985	9.3674	7.3938	8.6424	10.1907	10.6301	11.3616	0.113582	216	243	222	167	165	192	252	297	Unknown	Unknown	Unknown	Unknown	Unknown	Unknown	Unknown	Unknown
ppa013034	0.229211	0.0694625	0.0135946	-0.0877405	0.0047008	-0.09207	38.1736	48.0074	40.9195	38.6961	26.1043	23.9115	26.2273	23.8082	0.256147	1678	2089	1580	1424	812	734	1013	1014	PF00241	PTHR11913	KOG1735	0	0	AT2G31200.1	ADF6	ADF6 (ACTIN DEPOLYMERIZING FACTOR 6); actin binding
ppa013037	0.199722	0.170044	0.289769	0.199536	0.00707269	0.0346671	7.6598	9.3531	9.0796	10.2344	14.0326	17.1315	14.1322	14.5276	0.319461	388	469	404	434	503	606	629	713	Unknown	Unknown	Unknown	Unknown	Unknown	Unknown	Unknown	Unknown
ppa013103	0.0409777	-0.106321	-0.142685	-0.0249489	-0.149777	-0.215783	13.0245	13.5693	11.7108	11.2926	16.0266	15.6317	13.7973	12.916	0.14478	766	790	605	556	667	642	713	736	PF04178	PTHR21493	KOG1743	0	0	AT3G49420.1	0	Got1-like family protein
ppa013109	-0.155752	-0.188102	-0.226302	-0.260544	-0.0628048	-0.240169	523.486	447.984	433.724	417.468	592.346	456.481	556.288	465.877	0.139013	19496	16516	14189	13016	15611	11872	18204	16811	PF00241	PTHR11913	KOG1735	0	0	AT3G46010.1	ADF1	ADF1 (ACTIN DEPOLYMERIZING FACTOR 1); actin binding
ppa013161	-0.0678262	-0.0707884	-0.273634	0.27285	0.128524	0.0952978	186.556	174.322	173.806	141.896	388.794	510.76	442.117	427.668	0.573645	3667	3392	3001	2335	5408	7011	7636	8145	PF00085	PTHR10438	KOG0907	0	0	AT3G51030.1	ATTRX1	ATTRX1; oxidoreductase, acting on sulfur group of donors, disulfide as acceptor
ppa013171	0.276332	0.295153	-0.0967103	0.295614	-0.00882901	-0.218194	24.0787	31.7426	32.3457	21.8591	32.07	43.1005	31.7881	25.7833	0.242999	400	522	472	304	377	500	464	415	Unknown	Unknown	Unknown	Unknown	Unknown	Unknown	Unknown	Unknown
ppa013285	-0.0986304	0.0936106	0.0709189	-0.150373	-0.219946	-0.132889	244.347	221.398	268.325	262.305	193.495	166.481	155.292	169.417	0.177678	5143	4613	4961	4622	2882	2447	2872	3455	PF00235	PTHR11604	KOG1755	0	0	AT5G56600.1	PRF3	PRF3 (PROFILIN 3); actin binding
ppa013371	-0.13094	-0.175772	-0.163941	-0.0527146	-0.134798	-0.194085	1.1342	0.995	0.951378	0.9627	1.9825	1.8807	1.73249	1.63276	0.36504	38	33	28	27	47	44	51	53	PF07770,PF04178	PTHR23137	KOG2887	0	0	AT5G24170.1	0	unknown protein
ppa013382	0.269753	0.0472891	-0.185186	0.230125	0.113279	0.190341	4.8033	6.2906	5.0359	3.9913	3.4341	4.3227	3.846	4.1541	0.212698	253	328	233	176	128	159	178	212	Unknown	Unknown	Unknown	Unknown	Unknown	Unknown	Unknown	Unknown
ppa013397	-0.0313644	-0.19672	-0.151446	-0.0860787	0.0106858	-0.0578268	10.2145	9.8991	8.3904	8.779	10.2391	9.3946	10.3491	9.6638	0.0813431	492	472	355	354	349	316	438	451	Unknown	Unknown	Unknown	Unknown	Unknown	Unknown	Unknown	Unknown
ppa013422	0.124075	0.0616687	0.0333515	-0.0416219	-0.0590382	-0.137328	114.18	129.264	121.443	118.053	102.991	98.7924	97.0867	89.7757	0.100463	5311	5952	4962	4597	3390	3209	3968	4046	PF02136	PTHR12612	KOG2104	0	0	AT1G27970.1	NTF2B	NTF2B (NUCLEAR TRANSPORT FACTOR 2B); Ran GTPase binding / protein transporter
ppa013495	0.199996	-0.128188	-0.283825	0.117849	-0.220279	-0.196023	42.9208	52.4234	37.7569	32.315	48.3387	54.3846	38.7819	39.7341	0.192864	330	399	255	208	263	292	262	296	Unknown	Unknown	Unknown	Unknown	Unknown	Unknown	Unknown	Unknown
ppa013529	-0.0143245	0.199598	0.0814523	0.140731	0.243064	0.0615575	6.5601	6.4668	8.0093	7.1168	10.2108	11.7538	13.0203	10.8591	0.259186	207	202	222	188	228	259	361	332	Unknown	Unknown	Unknown	Unknown	Unknown	Unknown	Unknown	Unknown
ppa013568	-0.176226	0.0194433	-0.116328	-0.0801739	0.0222921	0.113035	28.4054	23.8159	28.9631	25.286	40.5235	37.4014	41.437	45.373	0.218949	1888	1567	1691	1407	1906	1736	2420	2922	0	0	0	0	0	AT2G27730.1	0	unknown protein
ppa013569	0.11554	-0.275803	-0.147658	0.180307	0.0937807	0.1783	1.4533	1.6313	1.103	1.2538	1.2551	1.50309	1.3785	1.50008	0.142963	18	20	12	13	11	13	15	18	Unknown	Unknown	Unknown	Unknown	Unknown	Unknown	Unknown	Unknown
ppa013668	0.146833	-0.0983005	0.0559461	0.135857	0.107495	0.0345931	4.2735	4.9494	3.8734	4.5194	4.4235	5.0672	4.9255	4.5792	0.0975924	157	180	125	139	115	130	159	163	Unknown	Unknown	Unknown	Unknown	Unknown	Unknown	Unknown	Unknown
ppa013690	0.117374	0.273495	0.236354	-0.0516771	0.144738	-0.0136616	48.9062	54.997	64.2897	61.9457	628.522	596.867	726.406	619.994	1.1827	530	590	612	562	4820	4517	6917	6510	0	0	0	0	0	AT5G24660.1	LSU2	LSU2 (RESPONSE TO LOW SULFUR 2)
ppa013721	0.0871063	0.129633	-0.0288977	-0.244387	0.0285161	0.0602727	2.1942	2.3939	2.4979	2.1317	13.1056	10.2641	13.4847	13.9198	0.907426	75	81	75	61	317	245	405	461	Unknown	Unknown	Unknown	Unknown	Unknown	Unknown	Unknown	Unknown
ppa013743	0.010131	0.0505972	0.235999	0.139358	-0.277437	-0.137298	17.9425	18.1252	18.8737	22.7183	18.8644	21.6853	14.294	16.4443	0.101518	250	250	231	265	186	211	175	222	Unknown	Unknown	Unknown	Unknown	Unknown	Unknown	Unknown	Unknown
ppa013751	-0.0646172	0.121297	0.172173	0.163587	-0.0914507	0.154564	30.1644	28.2769	34.0544	35.8318	48.7667	57.4339	44.5048	56.918	0.29453	361	335	358	359	413	480	468	660	Unknown	Unknown	Unknown	Unknown	Unknown	Unknown	Unknown	Unknown
ppa013832	0.153066	-0.00319513	-0.0826876	-0.0116757	0.00359006	0.278674	33.3853	38.9073	33.2788	30.7358	37.3973	36.9632	37.5318	49.4159	0.0887462	410	473	359	316	325	317	405	588	Unknown	Unknown	Unknown	Unknown	Unknown	Unknown	Unknown	Unknown
ppa013891	0.0257807	-0.140447	-0.137284	-0.0717698	0.0538232	0.206581	25.0614	25.7159	21.7776	21.8466	22.2829	20.7397	23.5151	27.3961	0.0873602	507	515	387	370	319	293	418	537	Unknown	Unknown	Unknown	Unknown	Unknown	Unknown	Unknown	Unknown
ppa013907	0.0834233	-0.0906508	0.114965	-0.169086	-0.155858	-0.203895	3.8413	4.1755	3.5084	4.3093	4.9536	4.183	4.2387	4.0399	0.116677	263	283	211	247	240	200	255	268	Unknown	Unknown	Unknown	Unknown	Unknown	Unknown	Unknown	Unknown
ppa013916	0.104037	-0.0265648	-0.155058	0.105056	0.00666753	-0.253607	10.4787	11.6276	10.204	8.9736	9.4771	10.5269	9.5405	7.3542	0.0902363	325	357	278	233	208	228	260	221	Unknown	Unknown	Unknown	Unknown	Unknown	Unknown	Unknown	Unknown
ppa014008	0.0336636	0.0745842	0.0166126	-0.126014	0.0303872	0.162011	10.9006	11.2738	11.7447	11.0832	9.1691	8.0835	9.452	10.7817	0.137432	168	172	159	143	100	87	128	161	Unknown	Unknown	Unknown	Unknown	Unknown	Unknown	Unknown	Unknown
ppa014258	0.267084	-0.102302	-0.0745073	0.277207	-0.0849014	-0.215141	7.3023	9.5379	6.5922	6.778	6.3098	8.3254	5.7962	5.0884	0.165291	314	406	249	244	192	250	219	212	Unknown	Unknown	Unknown	Unknown	Unknown	Unknown	Unknown	Unknown
ppa014288	-0.14234	-0.124926	-0.120107	-0.0360647	-0.0617226	-0.220441	51.273	44.4704	45.2516	45.4702	87.4594	84.3614	82.2244	70.1569	0.342624	396	340	307	294	478	455	558	525	Unknown	Unknown	Unknown	Unknown	Unknown	Unknown	Unknown	Unknown
ppa014545	-0.111974	-0.0221186	-0.249523	-0.0906507	0.217816	0.0750268	28.7853	25.736	28.1556	22.4287	53.3017	48.6824	66.2731	57.4546	0.377778	348	308	299	227	456	411	704	673	Unknown	Unknown	Unknown	Unknown	Unknown	Unknown	Unknown	Unknown
ppa014634	0.115487	-0.112196	-0.17367	0.0524712	0.0836375	0.0222468	22.8934	25.696	20.4637	19.2436	23.9641	25.2551	26.0546	24.5032	0.11344	135	150	106	95	100	104	135	140	Unknown	Unknown	Unknown	Unknown	Unknown	Unknown	Unknown	Unknown
ppa014774	-0.194468	-0.129619	-0.253699	-0.169655	-0.109983	0.0288074	1.4214	1.1702	1.2486	1.1029	2.7441	2.3159	2.4583	2.8243	0.413968	254	207	196	165	347	289	386	489	Unknown	Unknown	Unknown	Unknown	Unknown	Unknown	Unknown	Unknown
ppa014797	0.125021	-0.190426	-0.185186	0.053109	-0.168814	-0.0765561	2.9015	3.2879	2.3984	2.411	2.1927	2.3123	1.8521	2.0311	0.163055	230	258	167	160	123	128	129	156	Unknown	Unknown	Unknown	Unknown	Unknown	Unknown	Unknown	Unknown
ppa015175	-0.190545	-0.00389381	0.0178806	-0.218533	-0.0872601	0.125134	7.771	6.4228	7.7408	7.9112	3.6189	2.9085	3.3165	4.1013	0.370342	88	72	77	75	29	23	33	45	Unknown	Unknown	Unknown	Unknown	Unknown	Unknown	Unknown	Unknown
ppa015342	0.115183	-0.128731	0.0106757	0.0675258	0.213915	0.0296188	24.7464	27.7674	21.7573	25.012	27.0077	28.8944	33.4495	27.8196	0.0992594	325	361	251	275	251	265	386	354	Unknown	Unknown	Unknown	Unknown	Unknown	Unknown	Unknown	Unknown
ppa015468	-0.0714435	-0.256422	-0.0811852	-0.130251	0.0135944	0.285259	8.5974	8.0046	6.6528	7.927	16.1245	14.1553	16.3452	21.4473	0.380275	434	400	295	335	576	499	725	1049	Unknown	Unknown	Unknown	Unknown	Unknown	Unknown	Unknown	Unknown
ppa015500	0.180576	-0.120419	-0.104067	-0.254848	-0.176204	-0.298376	6.7668	8.106	5.9991	6.098	9.2663	7.1817	7.7693	6.8758	0.174002	452	536	352	341	438	335	456	445	Unknown	Unknown	Unknown	Unknown	Unknown	Unknown	Unknown	Unknown
ppa015523	0.0836996	0.0377478	0.173899	-0.00588421	0.139815	0.207899	3.4833	3.7874	3.6173	4.1449	4.96	4.9309	5.7043	6.1062	0.15696	262	282	239	261	264	259	377	445	Unknown	Unknown	Unknown	Unknown	Unknown	Unknown	Unknown	Unknown
ppa016425	-0.107653	-0.202106	0.043418	0.188278	-0.00550705	-0.0973998	25.5553	22.9471	20.8789	26.6893	27.1672	32.7954	27.018	24.6459	0.157385	549	488	394	480	413	492	510	513	Unknown	Unknown	Unknown	Unknown	Unknown	Unknown	Unknown	Unknown
ppa016466	-0.0979489	0.061149	-0.178313	-0.200933	0.0273141	0.125406	68.4488	62.0622	72.765	57.2698	47.6842	39.0041	49.0046	54.0552	0.220118	2704	2427	2525	1894	1333	1076	1701	2069	PF00067	PTHR19383	KOG0157	0	0	AT1G12740.1	CYP87A2	CYP87A2; electron carrier/ heme binding / iron ion binding / monooxygenase/ oxygen binding
ppa016564	-0.204142	-0.0627821	0.209628	-0.0488273	0.245978	0.176951	13.0645	10.6521	12.2695	16.1114	6.4632	6.1552	8.2656	7.7143	0.361226	617	498	509	637	216	203	343	353	Unknown	Unknown	Unknown	Unknown	Unknown	Unknown	Unknown	Unknown
ppa016705	-0.0439446	-0.02669	-0.22119	-0.140922	0.0993795	0.216385	2.3655	2.2638	2.3032	1.8961	3.0789	2.6742	3.4006	3.8227	0.165984	76	72	65	51	70	60	96	119	Unknown	Unknown	Unknown	Unknown	Unknown	Unknown	Unknown	Unknown
ppa016826	-0.151136	-0.19414	0.156194	0.236392	0.188972	0.091249	2.6335	2.2641	2.1688	3.0787	1.5836	2.0059	1.913	1.7349	0.22574	47	40	34	46	20	25	30	30	Unknown	Unknown	Unknown	Unknown	Unknown	Unknown	Unknown	Unknown
ppa017019	0.145922	0.147647	0.0205307	-0.179115	-0.023782	-0.0615208	4.9559	5.7345	5.7444	5.0587	10.1866	8.5161	9.9472	9.5788	0.320392	55	63	56	47	80	66	97	103	Unknown	Unknown	Unknown	Unknown	Unknown	Unknown	Unknown	Unknown
ppa017220	-0.283402	-0.116121	-0.198191	-0.280267	-0.154233	-0.0821441	35.3079	26.5945	31.437	28.96	39.9958	30.2201	34.2793	36.8417	0.150619	2001	1492	1565	1374	1604	1196	1707	2023	PF00071,PF08477	PTHR11708	KOG0078	0	K07976	AT5G59840.1	0	Ras-related GTP-binding family protein
ppa017994	-0.148268	-0.00658662	-0.293513	-0.0557106	-0.285407	0.0838614	1.5537	1.3396	1.5435	1.1585	1.2586	1.1904	0.9461	1.3687	0.128768	157	134	137	98	90	84	84	134	Unknown	Unknown	Unknown	Unknown	Unknown	Unknown	Unknown	Unknown
ppa018040	0.0810798	0.0637913	-0.103438	9.07479e-05	-0.00515968	0.148397	24.9522	27.0596	26.5958	22.5002	26.4457	26.4481	26.3096	30.6763	0.0664803	204	219	191	154	153	151	189	243	Unknown	Unknown	Unknown	Unknown	Unknown	Unknown	Unknown	Unknown
ppa018215	0.20603	-0.224909	-0.14542	0.250274	0.0205528	0.221861	3.2178	3.954	2.5697	2.7823	2.9183	3.7482	2.9789	3.6432	0.172413	134	163	94	97	86	109	109	147	Unknown	Unknown	Unknown	Unknown	Unknown	Unknown	Unknown	Unknown
ppa018260	-0.144069	0.263071	0.0234292	-0.0428388	0.242107	-0.0174952	0.6201	0.5369	0.8067	0.6348	6.8846	6.5959	8.7705	6.7652	1.1746	7	6	8	6	55	52	87	74	Unknown	Unknown	Unknown	Unknown	Unknown	Unknown	Unknown	Unknown
ppa018322	0.211111	0.293526	0.14995	0.251403	-0.105245	0.0424357	9.986	12.3332	13.3927	11.6015	5.751	7.3948	5.1765	6.0003	0.295481	292	357	344	284	119	151	133	170	Unknown	Unknown	Unknown	Unknown	Unknown	Unknown	Unknown	Unknown
ppa018474	-0.210996	-0.217831	0.0619671	-0.0424615	-0.0142367	0.275195	7.6321	6.1803	6.1382	8.12	8.864	8.4955	8.7387	11.672	0.154231	494	396	349	440	406	384	497	732	Unknown	Unknown	Unknown	Unknown	Unknown	Unknown	Unknown	Unknown
ppa018787	0.286461	0.0831748	-0.0800906	0.0133237	0.00668402	-0.160067	0.6964	0.9274	0.7568	0.6428	0.5368	0.544	0.5404	0.4574	0.214521	22	29	21	17	12	12	15	14	Unknown	Unknown	Unknown	Unknown	Unknown	Unknown	Unknown	Unknown
ppa019231	0.237696	-0.0935261	0.0217088	0.0683002	-0.15253	0.134301	1.932	2.4504	1.7595	1.9744	3.2156	3.4429	2.7607	3.6778	0.289577	180	226	144	154	212	224	226	332	Unknown	Unknown	Unknown	Unknown	Unknown	Unknown	Unknown	Unknown
ppa019519	-0.185936	-0.190486	-0.123694	-0.0438662	0.131862	0.0725534	1.2471	1.0355	1.0308	1.102	1.7382	1.6636	1.9832	1.869	0.244797	73	60	53	54	72	68	102	106	Unknown	Unknown	Unknown	Unknown	Unknown	Unknown	Unknown	Unknown
ppa019946	0.152296	-0.176739	-0.248798	0.068807	-0.188308	-0.206029	5.2728	6.1402	4.4186	4.1114	3.6221	3.8801	3.0004	2.9477	0.208938	72	83	53	47	35	37	36	39	Unknown	Unknown	Unknown	Unknown	Unknown	Unknown	Unknown	Unknown
ppa019993	-0.0472378	-0.267153	-0.19349	-0.231874	-0.283901	-0.191619	18.9209	18.0479	14.485	15.5923	4.2855	3.3986	3.2263	3.5382	0.551381	287	271	193	198	46	36	43	52	Unknown	Unknown	Unknown	Unknown	Unknown	Unknown	Unknown	Unknown
ppa020126	0.0988561	0.170052	-0.17015	-0.0862893	0.127489	0.219485	6.1651	6.8057	7.3079	5.2005	4.2663	3.9136	4.8464	5.3134	0.245345	194	212	202	137	95	86	134	162	Unknown	Unknown	Unknown	Unknown	Unknown	Unknown	Unknown	Unknown
ppa020373	0.0780833	0.0483017	-0.208373	0.122442	-0.0568471	-0.106589	4.4759	4.8394	4.6974	3.634	2.5696	2.9043	2.4276	2.3098	0.250775	128	137	118	87	52	58	61	64	Unknown	Unknown	Unknown	Unknown	Unknown	Unknown	Unknown	Unknown
ppa020428	0.256963	0.109418	0.115827	-0.0567033	0.00125049	0.286981	2.0635	2.6681	2.3021	2.3169	4.3156	4.0777	4.321	5.7501	0.332077	50	64	49	47	74	69	92	135	Unknown	Unknown	Unknown	Unknown	Unknown	Unknown	Unknown	Unknown
ppa020513	-0.199223	-0.0694881	0.250049	-0.0262819	0.264455	0.0799773	79.4458	65.0953	74.1127	102.015	60.3441	58.7788	78.6115	65.3685	0.220748	720	584	590	774	387	372	626	574	Unknown	Unknown	Unknown	Unknown	Unknown	Unknown	Unknown	Unknown
ppa020572	-0.0485737	-0.0181446	0.025599	-0.166336	0.128546	0.0852496	17.2738	16.4548	16.9632	17.7217	21.6499	18.3323	24.6197	23.5765	0.103477	1070	1009	923	919	949	793	1340	1415	Unknown	Unknown	Unknown	Unknown	Unknown	Unknown	Unknown	Unknown
ppa020676	0.108786	0.0145948	-0.0660659	0.0634575	0.0454769	-0.21744	126.726	141.29	128.589	118.624	131.767	140.399	137.898	106.016	0.0657034	1003	1107	894	786	738	776	959	813	Unknown	Unknown	Unknown	Unknown	Unknown	Unknown	Unknown	Unknown
ppa020898	0.0932665	0.202092	-0.23064	0.00259651	-0.195506	-0.135442	1.9682	2.1606	2.409	1.5628	3.0386	3.0465	2.499	2.6537	0.251145	173	188	186	115	189	187	193	226	Unknown	Unknown	Unknown	Unknown	Unknown	Unknown	Unknown	Unknown
ppa020904	-0.0568461	0.226237	0.0259217	-0.0395384	0.0611607	0.119411	9.5276	9.0011	11.9464	9.7778	6.6371	6.3798	7.0557	7.4789	0.235858	355	332	391	305	175	166	231	270	Unknown	Unknown	Unknown	Unknown	Unknown	Unknown	Unknown	Unknown
ppa020947	0.00984018	-0.121653	-0.073506	0.013556	-0.0341731	0.0223212	0.2427	0.2451	0.2149	0.2255	0.1905	0.1931	0.1841	0.1948	0.107932	9	9	7	7	5	5	6	7	Unknown	Unknown	Unknown	Unknown	Unknown	Unknown	Unknown	Unknown
ppa020963	-0.144768	-0.27691	0.223384	0.213956	-0.216703	0.260987	0.0831	0.0719	0.063	0.1039	0.0503	0.0623	0.0405	0.0653	0.260969	21	18	14	22	9	11	9	16	Unknown	Unknown	Unknown	Unknown	Unknown	Unknown	Unknown	Unknown
ppa021067	0.163198	-0.135743	-0.107457	0.12067	-0.0726742	0.00889117	5.0302	5.9219	4.3917	4.5177	5.1843	5.8492	4.8209	5.2306	0.12511	133	155	102	100	97	108	112	134	Unknown	Unknown	Unknown	Unknown	Unknown	Unknown	Unknown	Unknown
ppa021102	-0.0175569	-0.0909616	-0.174567	-0.266306	-0.0381498	-0.057468	4.229	4.1554	3.8613	3.5516	0.8362	0.6407	0.8049	0.7895	0.582288	293	285	235	206	41	31	49	53	Unknown	Unknown	Unknown	Unknown	Unknown	Unknown	Unknown	Unknown
ppa021305	-0.155461	-0.140789	-0.198058	0.0357159	-0.0688396	0.132064	7.0899	6.0691	6.1588	5.816	7.0817	7.3392	6.6106	8.0815	0.0985225	249	211	190	171	176	180	204	275	Unknown	Unknown	Unknown	Unknown	Unknown	Unknown	Unknown	Unknown
ppa021377	0.0281409	0.138685	0.297529	0.236394	-0.0848964	0.0322381	10.1995	10.4906	11.7168	13.7339	16.7718	21.2444	15.4067	17.3213	0.306161	110	112	111	124	128	160	146	181	Unknown	Unknown	Unknown	Unknown	Unknown	Unknown	Unknown	Unknown
ppa021502	0.0885558	-0.0156152	0.0951571	0.219347	0.118492	0.0935833	71.6927	78.3311	70.5819	78.8499	67.0689	83.5184	75.506	73.6485	0.0825815	429	464	371	395	284	349	397	427	Unknown	Unknown	Unknown	Unknown	Unknown	Unknown	Unknown	Unknown
ppa021789	-0.202793	-0.11778	0.0667625	-0.251974	0.0511127	0.28673	3.5848	2.9268	3.1865	3.8323	4.0712	3.1644	4.2847	5.4231	0.127539	219	177	171	196	176	135	230	321	Unknown	Unknown	Unknown	Unknown	Unknown	Unknown	Unknown	Unknown
ppa021900	-0.172191	-0.26163	-0.279018	0.0236618	-0.175446	0.00183681	7.1519	6.0206	5.5055	5.4106	9.1923	9.4124	7.7131	9.2092	0.253651	210	175	142	133	191	193	199	262	Unknown	Unknown	Unknown	Unknown	Unknown	Unknown	Unknown	Unknown
ppa021903	-0.126708	-0.142189	-0.258402	-0.224451	0.122743	-0.0241245	7.9876	7.037	6.9289	6.1687	2.0851	1.6659	2.3574	2.0354	0.513395	563	491	429	364	104	82	146	139	Unknown	Unknown	Unknown	Unknown	Unknown	Unknown	Unknown	Unknown
ppa022098	0.298033	-0.0526125	-0.227488	0.013251	-0.178716	-0.0459659	0.2595	0.3496	0.2462	0.2067	1.5893	1.6105	1.3292	1.5179	0.972405	6	8	5	4	26	26	27	34	Unknown	Unknown	Unknown	Unknown	Unknown	Unknown	Unknown	Unknown
ppa022377	0.112557	-0.107467	-0.223509	-0.0286244	0.0328276	-8.48486e-05	33.2973	37.2642	29.9045	26.6281	45.9662	44.6691	47.5002	45.9623	0.216239	1298	1438	1024	869	1268	1216	1627	1736	0	PTHR23068	0	0	0	AT5G15380.1	DRM1	DRM1 (domains rearranged methylase 1); DNA (cytosine-5-)-methyltransferase
ppa022495	-0.0705635	0.0234132	0.169943	0.0610658	0.0934117	0.264448	16.4799	15.3571	16.8703	19.5326	44.2298	47.0149	48.5605	57.6187	0.558269	129	119	116	128	245	257	334	437	Unknown	Unknown	Unknown	Unknown	Unknown	Unknown	Unknown	Unknown
ppa022535	-0.201088	-0.0693771	0.197402	-0.0104069	0.240587	0.177715	6.6557	5.4433	6.2096	8.1082	3.3324	3.2979	4.2388	3.9805	0.346321	604	489	495	616	214	209	338	350	Unknown	Unknown	Unknown	Unknown	Unknown	Unknown	Unknown	Unknown
ppa022690	-0.239334	-0.0870267	-0.0717359	0.183599	-0.160902	-0.0194298	8.305	6.5373	7.6128	7.7301	10.6692	12.8194	9.0835	10.4639	0.261882	77	60	62	60	70	83	74	94	Unknown	Unknown	Unknown	Unknown	Unknown	Unknown	Unknown	Unknown
ppa022909	0.0928298	0.129651	0.160349	0.110619	-0.088638	-0.109435	4.8183	5.287	5.4853	5.6563	10.3309	11.5393	9.4546	9.26	0.409441	58	63	58	57	88	97	100	108	Unknown	Unknown	Unknown	Unknown	Unknown	Unknown	Unknown	Unknown
ppa023100	0.27235	0.238734	0.195955	0.152605	-0.00682633	0.0165978	40.9623	53.7854	52.0074	49.8295	43.6714	50.8713	43.3743	44.4023	0.104178	3262	4240	3638	3322	2461	2829	3035	3426	PF00067	PTHR19383	KOG0157	0	0	AT3G14630.1	CYP72A9	CYP72A9; electron carrier/ heme binding / iron ion binding / monooxygenase/ oxygen binding
ppa023526	-0.266481	-0.0489691	0.158951	-0.0921012	0.00221571	0.209833	4.863	3.7254	4.6306	5.7008	2.2992	2.0969	2.3043	2.836	0.373749	269	204	225	264	90	81	112	152	Unknown	Unknown	Unknown	Unknown	Unknown	Unknown	Unknown	Unknown
ppa023594	0.107016	0.11464	0.142371	0.169723	-0.0190627	0.0524955	71.9491	80.0759	80.6887	82.9576	77.454	91.7812	75.9915	81.6286	0.0811972	403	444	397	389	307	359	374	443	Unknown	Unknown	Unknown	Unknown	Unknown	Unknown	Unknown	Unknown
ppa023662	0.122115	0.110505	-0.124251	0.0716468	-0.10288	-0.277324	3.5655	4.0286	3.9821	3.1489	3.176	3.4119	2.8655	2.4068	0.107995	211	236	207	156	133	141	149	138	Unknown	Unknown	Unknown	Unknown	Unknown	Unknown	Unknown	Unknown
ppa023750	-0.0194333	-0.135642	0.00889457	-0.132706	-0.150793	0.0448938	2.8318	2.7773	2.4726	2.8571	3.147	2.7559	2.7065	3.2915	0.0770774	206	200	158	174	162	140	173	232	Unknown	Unknown	Unknown	Unknown	Unknown	Unknown	Unknown	Unknown
ppa023828	0.214177	-0.0911944	-0.0668937	-0.0836231	-0.114213	0.256285	1.0911	1.3517	0.996	1.0205	1.891	1.7393	1.6869	2.4434	0.286323	106	130	85	83	130	118	144	230	Unknown	Unknown	Unknown	Unknown	Unknown	Unknown	Unknown	Unknown
ppa023847	-0.0581955	-0.102984	0.00293045	-0.0512923	0.0232059	0.151862	8.0075	7.5548	7.2239	8.031	10.2482	9.7358	10.4888	11.9289	0.14524	106	99	84	89	96	90	122	153	Unknown	Unknown	Unknown	Unknown	Unknown	Unknown	Unknown	Unknown
ppa023917	-0.217274	0.112546	-0.236263	-0.238072	-0.111102	-0.286819	4.565	3.6735	5.1088	3.6044	3.9362	3.1023	3.5223	2.9547	0.181102	59	47	58	39	36	28	40	37	Unknown	Unknown	Unknown	Unknown	Unknown	Unknown	Unknown	Unknown
ppa024336	0.0477183	-0.299087	-0.233508	-0.217562	-0.177175	-0.269449	7.601	7.9725	5.6361	6.0181	10.7824	8.6742	9.0317	8.2356	0.241019	522	542	340	346	524	416	545	548	Unknown	Unknown	Unknown	Unknown	Unknown	Unknown	Unknown	Unknown
ppa024606	0.18723	0.19613	0.0723665	0.1647	-0.0979897	0.0505892	15.0541	18.1538	18.3161	16.1839	21.1406	24.9256	19.1673	22.2376	0.18922	160	191	171	144	159	185	179	229	Unknown	Unknown	Unknown	Unknown	Unknown	Unknown	Unknown	Unknown
ppa024657	-0.249633	0.0759409	-0.14318	-0.00554763	-0.101056	-0.00940606	6.4437	5.0202	6.9521	5.5841	22.3778	22.254	20.2269	22.1683	0.738905	153	118	145	111	376	369	422	510	Unknown	Unknown	Unknown	Unknown	Unknown	Unknown	Unknown	Unknown
ppa024717	0.115904	0.142429	-0.26269	0.0247021	-0.1425	0.20654	5.3805	6.0417	6.2041	4.1375	8.5007	8.7133	7.3717	10.4509	0.275655	466	518	472	300	521	527	561	877	Unknown	Unknown	Unknown	Unknown	Unknown	Unknown	Unknown	Unknown
ppa024869	0.230996	-0.106375	-0.156474	0.0132547	-0.10223	-0.0572695	14.2807	17.9916	12.8396	12.2122	9.001	9.1211	8.1263	8.5	0.268875	352	439	278	252	157	157	176	203	Unknown	Unknown	Unknown	Unknown	Unknown	Unknown	Unknown	Unknown
ppa025335	0.0320386	0.0437805	-0.0485862	-0.0470087	0.21402	0.203592	15.9073	16.4252	16.6192	15.1529	12.1644	11.6058	15.0674	14.9111	0.150549	316	323	290	252	171	161	263	287	Unknown	Unknown	Unknown	Unknown	Unknown	Unknown	Unknown	Unknown
ppa025537	-0.114486	-0.133807	0.253786	-0.102405	-0.237165	-0.0489836	8.6609	7.724	7.5762	11.163	9.7713	8.8202	7.7082	9.3042	0.150382	367	324	282	396	293	261	287	382	Unknown	Unknown	Unknown	Unknown	Unknown	Unknown	Unknown	Unknown
ppa025649	-0.0683253	-0.108387	-0.247475	0.00482138	-0.124873	-0.107037	53.1847	49.6722	47.7216	41.525	56.983	57.2584	50.2937	51.1988	0.118167	1100	1017	867	719	834	827	914	1026	PF01423	PTHR11021	KOG1783	0	0	AT2G43810.1	0	small nuclear ribonucleoprotein F, putative / U6 snRNA-associated Sm-like protein, putative / Sm protein F, putative
ppa026235	0.173446	-0.283925	-0.0175954	0.256202	-0.241791	-0.289548	4.4721	5.3191	3.3667	4.3941	4.0772	5.2678	3.2015	3.0522	0.164947	62	73	41	51	40	51	39	41	Unknown	Unknown	Unknown	Unknown	Unknown	Unknown	Unknown	Unknown
ppa026287	0.0614215	0.17163	-0.0836621	-0.0497099	-0.0512445	0.043801	47.5666	50.5798	56.4729	43.749	38.6538	36.7793	36.7229	40.3845	0.162918	513	540	535	395	295	277	348	422	Unknown	Unknown	Unknown	Unknown	Unknown	Unknown	Unknown	Unknown
ppa026379	-0.0100822	0.149336	-0.123418	-0.046177	-0.124632	0.0652019	0.5383	0.5329	0.625	0.4758	0.7911	0.7554	0.6984	0.8444	0.207501	50	49	51	37	52	49	57	76	Unknown	Unknown	Unknown	Unknown	Unknown	Unknown	Unknown	Unknown
ppa026749	-0.267416	-0.135552	-0.0783041	-0.168283	0.258955	0.281435	13.8349	10.5886	12.0811	12.7929	11.6383	9.8357	15.0783	15.4211	0.123195	425	322	326	329	253	211	407	459	Unknown	Unknown	Unknown	Unknown	Unknown	Unknown	Unknown	Unknown
ppa026826	-0.0385289	-0.1422	0.0236729	0.224724	0.169324	-0.151711	0.3757	0.3615	0.3259	0.3847	0.4298	0.5381	0.5091	0.3693	0.184923	21	20	16	18	17	21	25	20	Unknown	Unknown	Unknown	Unknown	Unknown	Unknown	Unknown	Unknown
ppa026893	-0.252948	0.201712	0.266222	-0.118562	0.0281286	0.128681	68.4495	53.1516	83.7477	89.3283	114.284	101.507	117.545	129.979	0.259576	281	216	302	307	332	291	424	517	Unknown	Unknown	Unknown	Unknown	Unknown	Unknown	Unknown	Unknown
ppa026929	-0.0246174	-0.0501902	0.0521635	-0.0857726	-0.102071	0.188478	4.721	4.6062	4.4899	4.9738	6.1535	5.6477	5.5564	7.4298	0.129667	322	311	269	284	297	269	333	491	Unknown	Unknown	Unknown	Unknown	Unknown	Unknown	Unknown	Unknown
ppa026944	-0.118257	-0.0844983	-0.198042	-0.0557551	-0.136409	-0.203901	2.506	2.2265	2.30295	2.05576	2.56003	2.4212	2.23359	2.08781	0.0803186	83	73	67	57	60	56	65	67	Unknown	Unknown	Unknown	Unknown	Unknown	Unknown	Unknown	Unknown
ppa1027137	0.198475	-0.14903	-0.269086	-0.066806	0.263103	0.103956	1.2271	1.4965	1.0572	0.9376	0.8124	0.7599	1.0569	0.9014	0.264325	111	134	84	71	52	48	84	79	Unknown	Unknown	Unknown	Unknown	Unknown	Unknown	Unknown	Unknown
ppa1027147	0.102247	0.129648	-0.0475963	-0.0732852	0.163716	0.202461	3.8381	4.2513	4.3694	3.6597	8.897	8.2683	10.4796	10.8936	0.427929	228	250	228	182	374	343	547	627	Unknown	Unknown	Unknown	Unknown	Unknown	Unknown	Unknown	Unknown
ppb011907	0.0391069	0.00448551	0.288955	0.209624	0.176339	0.285024	4.4933	4.6725	4.5135	5.9987	19.796	24.4127	23.6135	26.3246	0.846277	34	35	30	38	106	129	157	193	Unknown	Unknown	Unknown	Unknown	Unknown	Unknown	Unknown	Unknown
ppb011933	0.10703	0.0902778	-0.219873	0.0239858	0.24722	0.0595659	26.2145	29.1759	28.6912	21.0403	18.0674	18.506	23.1346	19.1763	0.213372	570	628	548	383	278	281	442	404	Unknown	Unknown	Unknown	Unknown	Unknown	Unknown	Unknown	Unknown
ppb012682	0.100655	0.160727	0.188204	0.175766	0.282516	0.297247	4.8416	5.3543	5.6858	5.8442	3.673	4.3788	4.8721	4.9444	0.16791	95	104	98	96	51	60	84	94	Unknown	Unknown	Unknown	Unknown	Unknown	Unknown	Unknown	Unknown
ppb014454	0.115485	-0.275842	0.059977	0.268776	0.234359	0.206674	0.6633	0.7445	0.5034	0.7043	8.228	10.7652	10.401	10.117	1.28755	9	10	6	8	79	102	124	133	Unknown	Unknown	Unknown	Unknown	Unknown	Unknown	Unknown	Unknown
ppb016299	-0.0504776	0.240874	0.0525634	0.0422323	0.26449	0.286542	3.5409	3.3666	4.5053	3.732	3.3359	3.4798	4.3459	4.4428	0.119562	51	48	57	45	34	35	55	62	Unknown	Unknown	Unknown	Unknown	Unknown	Unknown	Unknown	Unknown
ppb017241	0.120882	0.0835477	0.230373	-0.160007	0.0424132	0.121108	5.0805	5.7333	5.5232	6.3967	2.8459	2.4251	2.9692	3.2123	0.35042	111	124	106	117	44	37	57	68	Unknown	Unknown	Unknown	Unknown	Unknown	Unknown	Unknown	Unknown
ppb021131	-0.127704	0.0868941	0.0435828	0.0554796	0.0656062	0.13398	14.5713	12.8244	15.8941	15.2204	13.8306	14.6196	14.7684	15.8135	0.0739095	932	812	893	815	626	653	830	980	Unknown	Unknown	Unknown	Unknown	Unknown	Unknown	Unknown	Unknown
ppb022375	0.0970781	0.034294	0.177737	-0.104591	-0.0158553	-0.0265957	0.9086	1.00123	0.9403	1.08533	1.05052	0.9462	1.034	1.02295	0.0699017	11	12	10	11	9	8	11	12	Unknown	Unknown	Unknown	Unknown	Unknown	Unknown	Unknown	Unknown
ppb022901	0.273418	-0.118667	-0.289869	0.0198718	0.181213	0.1207	95.4299	125.438	84.7516	71.4161	122.264	124.718	146.554	137.949	0.224592	332	432	259	208	301	303	448	465	Unknown	Unknown	Unknown	Unknown	Unknown	Unknown	Unknown	Unknown
