# Supplementary material for: Identifying and validating housekeeping hybrid Prunus spp. genes for root gene-expression studies
Source: PLoS One. 2020 Mar 18;15(3):e0228403. doi: 10.1371/journal.pone.0228403 (PMC7080228; doi:10.1371/journal.pone.0228403)
Supplement: S2 Table — (XLSX) [file pone.0228403.s002.xlsx]

## Sheet: Sheet1
Table S2. RNAseq-filtered candidate genes under hypoxia, from an experiment in Arismendi et al., 2015 [16]. Filter was adjusted to Zhou at al [31] criterium with +0.1>n>-0.1 fold change, and Coefficient of variation to 0.3
#GENE_ID	Fold change regarding Control T0			Fold change regarding Control T0												N° of reads
	F12_6H	F12_24H	F12_72H	M2624_6H	M2624_24H	M2624_72H	F12-T0_FPKM	F12-6H_FPKM	F12-24H_FPKM	F12-72H_FPKM	M2624-T0_FPKM	M2624-6H_FPKM	M2624-24H_FPKM	M2624-72H_FPKM	CV	F12-T0_FPKM	F12-6H_FPKM	F12-24H_FPKM	F12-72H_FPKM	M2624-T0_FPKM	M2624-6H_FPKM	M2624-24H_FPKM	M2624-72H_FPKM	PFAM	PANTHER	KOG-NUMBERS	EC_NUMBER	KEGG_NUMBER	ARABIDOPSIS_ORTHOLOG	GENE_NAME	DESCRIPTION
ppa000069	0.00121568	0.00195347	0.00754274	0.0247233	0.000593443	0.0178978	5.7278	5.73477	5.739	5.77117	6.22564	6.38148	6.22934	6.33807	0.049565	901	893	793	760	693	701	861	966	PF00643,PF02207,PF00097	PTHR21497	KOG1139	0	0	AT5G02310.1	PRT6	PRT6 (PROTEOLYSIS 6); ubiquitin-protein ligase
ppa000164	0.0155257	-0.00840893	-0.034431	-0.00511832	0.0270107	0.0599767	8.63175	8.76681	8.55947	8.33961	8.45821	8.41503	8.68979	8.98103	0.0183089	1109	1115	966	897	769	755	981	1118	0	PTHR10145	KOG1856	0	0	AT1G65440.2	GTB1	GTB1; RNA binding / hydrolase, acting on ester bonds / transcription elongation regulator
ppa000242	0.0364198	0.0984298	-0.0830015	-0.0716934	0.0261711	0.0165404	3.9686	4.1158	4.3791	3.6525	6.0679	5.6481	6.2288	6.1691	0.21175	488	501	473	376	528	485	673	735	Unknown	Unknown	Unknown	Unknown	Unknown	Unknown	Unknown	Unknown
ppa000339	-0.0149069	0.0166663	-0.0099463	-0.0462053	-0.0363891	-0.0390379	15.2506	15.025	15.5069	15.0997	15.881	15.1639	15.3135	15.273	0.0209356	1011	986	903	838	745	702	892	981	PF08920,PF02985	PTHR12097	KOG0213	0	0	AT5G64270.1	0	splicing factor, putative
ppa000413	-0.0264789	-0.00533639	0.0138594	-0.0210392	-0.005638	-0.00616241	8.62118	8.3959	8.5753	8.7415	8.99409	8.80683	8.94352	8.93883	0.023762	1085	1046	948	921	801	774	989	1090	PF00628	PTHR14140	0	0	0	AT5G16680.1	0	PHD finger family protein
ppa000424	-0.0186076	-0.0334017	-0.0953174	-0.0298173	-0.0111367	0.0263834	4.90165	4.81129	4.74063	4.45601	4.65253	4.51585	4.601	4.77691	0.0367537	1130	1098	960	860	759	727	932	1067	PF00122,PF00702	PTHR11939	KOG0209	0	K01552	AT5G23630.1	0	ATPase E1-E2 type family protein / haloacid dehalogenase-like hydrolase familiy protein
ppa005315	-0.0112781	-0.00144313	0.00066772	0.0251237	0.0233084	0.0179978	154.865	153.128	154.642	154.968	170.652	174.994	174.676	173.751	0.0600139	10199	9983	8946	8544	7953	8048	10108	11087	PF00155	PTHR11879	KOG1411	2.6.1.1	K00813	AT5G11520.1	ASP3	ASP3 (ASPARTATE AMINOTRANSFERASE 3); L-aspartate:2-oxoglutarate aminotransferase
ppa006092	0.0236652	-0.093514	0.0923588	0.0506746	-0.0818777	-0.0160061	5.6791	5.8151	5.1721	6.2286	8.609	9.0565	7.9322	8.4723	0.243589	220	223	176	202	236	245	270	318	Unknown	Unknown	Unknown	Unknown	Unknown	Unknown	Unknown	Unknown
ppa006502	-0.0901896	-0.016961	-0.00641073	0.017624	-0.0548319	0.0247462	13.4737	12.3117	13.2471	13.3876	13.1551	13.389	12.4532	13.4847	0.0327678	660	597	570	549	456	458	536	640	Unknown	Unknown	Unknown	Unknown	Unknown	Unknown	Unknown	Unknown
ppa009181	-0.0414991	-0.0872373	0.0786346	0.0289988	0.0622442	-0.038519	9.818	9.4189	8.9978	10.6212	21.9893	22.6363	23.4015	21.1584	0.469413	159	151	128	144	252	256	333	332	Unknown	Unknown	Unknown	Unknown	Unknown	Unknown	Unknown	Unknown
ppa011172	0.0732211	0.0372684	0.038178	-0.0311166	-0.0874293	-0.0873153	23.7125	25.5139	24.6129	24.6353	37.3105	36.1674	34.187	34.1909	0.219659	476	507	434	414	530	507	603	665	Unknown	Unknown	Unknown	Unknown	Unknown	Unknown	Unknown	Unknown
ppa011893	0.0110847	-0.0779993	-0.0897365	-0.0925677	-0.0354772	-0.042236	485.394	490.805	448.973	443.734	388.65	354.288	375.103	372.577	0.124082	7312	7319	5941	5596	4143	3727	4965	5438	0	0	0	0	0	AT1G65720.1	0	unknown protein
